# Supplementary material for: Long-term and daily use of molecular hydrogen induces reprogramming of liver metabolism in rats by modulating NADP/NADPH redox pathways
Source: Sci Rep. 2022 Mar 10;12:3904. doi: 10.1038/s41598-022-07710-6 (PMC8913832; doi:10.1038/s41598-022-07710-6)
Supplement: Supplementary file 1 — Supplementary Information 1. [file 41598_2022_7710_MOESM1_ESM.xlsx]

## Sheet: List of DEGS
	List of the 828 DEGs
	DEGs in HRW/C			List of the 625 unique elements					Names	total (n)	elements
	Pfkfb1			Pfkfb1					HI/CTRL HI/HRW HRW/CTRL	4	Angptl4
	RT1-Ba			Rt1-ba							Abcg5
	Rhobtb1			Rhobtb1							Npas2
	Fabp7			Fabp7							Sult1c2
	Nptx2			Nptx2					HI/CTRL HRW/CTRL	149	Hrasls
	Abcb9			Abcb9							Catip
	Nos1			Nos1							Maff
	Cyp3a9			Cyp3a9							Syt2
	Serpine1			Serpine1							Olr1353
	Por			Por							Plppr1
	Rhbdd2			Rhbdd2							Acpp
	Hrasls			Hrasls							Ngef
	Ehhadh			Ehhadh							Adamts9
	Fras1			Fras1							AABR07035832.1
	Slc10a6			Slc10a6							Rbp7
	Ncam2			Ncam2							Leap2
	Tfcp2l1			Tfcp2l1							Gadd45b
	Tmem100			Tmem100							Ephx1
	Hlf			Hlf							Slco1a4
	Mbnl3			Mbnl3							Usp2
	Hsd17b6			Hsd17b6							MGC114492
	Lamc2			Lamc2							Lag3
	Hgd			Hgd							AABR07042825.1
	Adam11			Adam11							Hacl1
	Adora2b			Adora2b							LOC367975
	Slc25a47			Slc25a47							Sdc4
	Mid1ip1			Mid1ip1							AABR07030086.1
	Nr1i3			Nr1i3							Nptx2
	Tomm40l			Tomm40l							Ppp1r3g
	Adora1			Adora1							Colq
	Srebf1			Srebf1							LOC685767
	Ephx1			Ephx1							Abcb9
	AABR07014550.1			Aabr07014550.1							Gbp4
	Grem2			Grem2							AABR07001634.1
	Zfp354a			Zfp354a							Adh4
	Acmsd			Acmsd							Rn50_5_0814.15
	Abca8			Abca8							Dpp6
	Enpp2			Enpp2							Por
	Dnah9			Dnah9							Nnmt
	Tor3a			Tor3a							Aldh1a1
	Chrdl1			Chrdl1							Nmt2
	Lpin1			Lpin1							Slc1a2
	Angptl1			Angptl1							Cryl1
	Syt2			Syt2							Rhbdd2
	Rprm			Rprm							Loxl4
	Abcg5			Abcg5							Id1
	Upp2			Upp2							Wee1
	Abcg8			Abcg8							Atp2b2
	Slc1a2			Slc1a2							Fkbp5
	Slc10a1			Slc10a1							Plxna4
	Nnmt			Nnmt							Pigu
	Etv6			Etv6							Col27a1
	Usp2			Usp2							Ehhadh
	Dhcr24			Dhcr24							Irak1bp1
	Bhlhe40			Bhlhe40							Nox4
	Leap2			Leap2							Upp2
	Ttc9			Ttc9							Rundc3a
	Sbspon			Sbspon							Mid1ip1
	Trib3			Trib3							Plau
	Fbln2			Fbln2							LOC100910057
	Per1			Per1							Nkx1-2
	Angptl4			Angptl4							Acer2
	Asns			Asns							Slc10a6
	Glb1l2			Glb1l2							Oat
	Plppr1			Plppr1							Cyp2c24
	Acer2			Acer2							Ccl22
	Col27a1			Col27a1							Prph
	LOC100362350			Loc100362350							Tomm40l
	Cgref1			Cgref1							Asns
	Rgn			Rgn							Ttc9
	Klhl23			Klhl23							Ccdc162
	Tmem30b			Tmem30b							Trim80
	Ptgis			Ptgis							Alas1
	Nab2			Nab2							Nim1k
	Antxr1			Antxr1							Egr1
	Map3k6			Map3k6							Adh1
	Irak1bp1			Irak1bp1							Ankrd65
	Cryl1			Cryl1							Ccnd1
	Slc6a6			Slc6a6							Runx3
	Otub2			Otub2							Adam11
	Accs			Accs							Garnl3
	Chn2			Chn2							Slc12a3
	Serpina6			Serpina6							LOC367746
	Papln			Papln							Kynu
	Mme			Mme							AABR07021930.1
	Pdxp			Pdxp							Nrip3
	Car2			Car2							Srebf1
	Tas1r1			Tas1r1							Dnase1l2
	Wee1			Wee1							Lonrf1
	Enpp5			Enpp5							Fabp7
	Chmp4c			Chmp4c							Acmsd
	Sarm1			Sarm1							Dsg1
	Hdc			Hdc							Per1
	Serpina3c			Serpina3c							Crym
	Plau			Plau							Hsd17b6
	LOC103689968			Loc103689968							AABR07030091.1
	Msantd1			Msantd1							Omd
	Clstn3			Clstn3							Nr1i3
	Sult1c3			Sult1c3							Trim30c
	Fam167a			Fam167a							Nxpe5
	Ppp1r3b			Ppp1r3b							Ccne1
	Angptl8			Angptl8							Gbp2
	Ptp4a1			Ptp4a1							Rn50_5_0814.13
	Acpp			Acpp							Sorbs1
	Dusp4			Dusp4							Dnase2b
	Pcsk5			Pcsk5							Ntrk1
	Adh1			Adh1							Faxdc2
	Maff			Maff							Igfbp2
	Mdh1b			Mdh1b							Rab38
	Ptk6			Ptk6							Slc25a47
	Plxna4			Plxna4							RGD1565117
	Epha4			Epha4							LOC100362350
	Cyp2c24			Cyp2c24							Zfp354a
	Nrip3			Nrip3							Dnah6
	Npas2			Npas2							AC096030.1
	Phtf2			Phtf2							Adcy10
	Gpat2			Gpat2							Map3k6
	Igsf10			Igsf10							Tmem100
	Nox4			Nox4							St8sia1
	Ntrk1			Ntrk1							Caps2
	Alpl			Alpl							Fam179a
	Hsd17b2			Hsd17b2							Lpin1
	St8sia1			St8sia1							Rprm
	Olfml2a			Olfml2a							AABR07068203.1
	Klkb1			Klkb1							AABR07044001.4
	Sdc4			Sdc4							Cacna1h
	Chac1			Chac1							Pla1a
	Arntl			Arntl							Olr59
	Oca2			Oca2							Abcg8
	Ccne1			Ccne1							Ptgds
	Lpin2			Lpin2							Pdxp
	Ptgr1			Ptgr1							Adora2b
	Nrg4			Nrg4							Pram1
	Fam46c			Fam46c							Dhcr24
	Cd52			Cd52							Agxt
	Ptgds			Ptgds							AABR07068043.1
	Dnah6			Dnah6							Rhof
	Wdr34			Wdr34							Tmem56
	Sorbs1			Sorbs1							Antxr1
	Loxl4			Loxl4							Chrdl1
	Nat8f3			Nat8f3							Enc1
	Rbp7			Rbp7							Phlpp2
	Pif1			Pif1							Tmem200b
	Phlpp2			Phlpp2							Adrb2
	Nptxr			Nptxr							Pfkfb1
	Ppp1r3g			Ppp1r3g							Car2
	Dnase2b			Dnase2b							Tob2
	Adgrv1			Adgrv1							Cyp3a9
	Nim1k			Nim1k							Rgs16
	Ccl22			Ccl22							Ubap1l
	Enc1			Enc1							AC141997.1
	Pde6c			Pde6c							Pxmp4
	Ngef			Ngef							Reg4
	Rab38			Rab38					HI/HRW HRW/CTRL	13	Ptgr1
	Oat			Oat							Etv6
	Dsg1			Dsg1							Grem2
	Igfbp2			Igfbp2							Asb5
	Pxmp4			Pxmp4							LOC684828
	Nkx1-2			Nkx1-2							Dbp
	Hsd11b2			Hsd11b2							Ptk7
	Slc17a2			Slc17a2							Ncam2
	Dcdc2			Dcdc2							Per2
	Gnat1			Gnat1							Per3
	Aldh1a1			Aldh1a1							Ppara
	Prkcdbp			Prkcdbp							LOC100910235
	Chn1			Chn1							Nr1d2
	Per3			Per3					HI/CTRL HI/HRW	31	Cyp7b1
	Dlg4			Dlg4							Gpat3
	Olr59			Olr59							Gpa33
	AC096030.1			Ac096030.1							Kcnh1
	Herpud1			Herpud1							Cdkn1a
	Reg4			Reg4							Slc13a2
	Adrb2			Adrb2							Ly6e
	Gnat2			Gnat2							RGD1563091
	Tef			Tef							Aldh1b1
	Egr1			Egr1							Oasl
	Ackr2			Ackr2							Tbx21
	Cyp8b1			Cyp8b1							LOC100912026
	Colq			Colq							Csmd1
	Hacl1			Hacl1							Herc6
	Gadd45b			Gadd45b							AABR07035782.1
	Atf5			Atf5							Mx2
	Per2			Per2							Cyp26a1
	Gfra3			Gfra3							RGD1309808
	Nucb2			Nucb2							Usp18
	S1pr2			S1pr2							Ifit3
	Il6r			Il6r							Rsad2
	Ccnd1			Ccnd1							Mmd2
	Rundc3a			Rundc3a							Acot2
	Dbp			Dbp							Tm6sf1
	Abcc8			Abcc8							Oas1b
	Cpxm1			Cpxm1							Unc5b
	Lag3			Lag3							Ms4a6a
	Ppara			Ppara							LOC100911104
	RGD1561849			Rgd1561849							Irf7
	Id1			Id1							Sebox
	Fkbp5			Fkbp5							AABR07035780.2
	Siglec8			Siglec8					HRW/CTRL	154	Tmem30b
	Fam169b			Fam169b							Ecm2
	Apol11a			Apol11a							RGD1561849
	Adamts9			Adamts9							Hgd
	Gprin3			Gprin3							Dio1
	Agxt			Agxt							Bhlhe40
	Eme1			Eme1							Chn1
	Tmem56			Tmem56							Sarm1
	Pigu			Pigu							Il6r
	Ago4			Ago4							Pcsk5
	Lrat			Lrat							Rgn
	Nmt2			Nmt2							S1pr2
	Fam179a			Fam179a							Lrat
	Caps2			Caps2							Gnat1
	Kif7			Kif7							Olfml2a
	Rgs16			Rgs16							Igsf10
	Adm			Adm							Shd
	Faxdc2			Faxdc2							LOC689065
	Tmie			Tmie							RGD1559960
	Rapgefl1			Rapgefl1							Tfcp2l1
	Tox3			Tox3							Cited4
	Gbp4			Gbp4							Nup62
	Trim80			Trim80							Nos1
	Prss32			Prss32							Ptgis
	Kynu			Kynu							5_8S_rRNA
	Atp2b2			Atp2b2							Wdr34
	Dpp6			Dpp6							Rusc2
	LOC367746			Loc367746							Gfra3
	Cpb1			Cpb1							Cyp8b1
	Cyp2j4			Cyp2j4							Map3k5
	Trim30c			Trim30c							Tor3a
	Nxpe5			Nxpe5							Angptl1
	Map3k5			Map3k5							Cd52
	Tuba3b			Tuba3b							AABR07014550.1
	Ecm2			Ecm2							Hmcn2
	Gbp2			Gbp2							Dnah9
	Tmem200b			Tmem200b							Apol11a
	H3f3c			H3f3c							Ptk6
	MGC114492			Mgc114492							Rhobtb1
	RGD1565117			Rgd1565117							Accs
	Osmr			Osmr							Cpxm1
	RGD1307537			Rgd1307537							Ptp4a1
	Cacna1h			Cacna1h							Papln
	LOC689065			Loc689065							Nat8f3
	Mug1			Mug1							Lamc2
	Ccdc162			Ccdc162							Serpina6
	Catip			Catip							RT1-Ba
	AABR07021930.1			Aabr07021930.1							Enpp5
	Camk2n2			Camk2n2							Pvt1
	Fabp12			Fabp12							Klf11
	Pram1			Pram1							Tef
	Aass			Aass							Itga5
	Omd			Omd							Abcc8
	Ptk7			Ptk7							Ppp1r3b
	Cd209a			Cd209a							Herpud1
	RGD1559960			Rgd1559960							AY172581.24
	Sult1c2			Sult1c2							Pglyrp2
	RGD1310081			Rgd1310081							Otub2
	Pglyrp2			Pglyrp2							Eme1
	Dnase1l2			Dnase1l2							Slc6a6
	Rhof			Rhof							Hsd17b2
	Asb5			Asb5							AABR07072511.1
	Ankrd65			Ankrd65							Pif1
	AY172581.24			Ay172581.24							Cgref1
	LOC684762			Loc684762							Gnat2
	Ak4			Ak4							Nab2
	Rusc2			Rusc2							Gprin3
	Adh4			Adh4							Pde6c
	Olr1353			Olr1353							Tmie
	Ptgfr			Ptgfr							Adora1
	Cited4			Cited4							Kif7
	Nr1d2			Nr1d2							RGD1310081
	LOC367975			Loc367975							Krtcap3
	LOC100910057			Loc100910057							Ackr2
	Slco1a4			Slco1a4							Dcdc2
	LOC100910235			Loc100910235							Rapgefl1
	Krtcap3			Krtcap3							Nptxr
	LOC100910163			Loc100910163							Acot12
	LOC684828			Loc684828							Arntl
	LOC100911107			Loc100911107							RGD1559482
	Nup62			Nup62							Aass
	RGD1559482			Rgd1559482							LOC102556347
	Hist2h3c2			Hist2h3c2							Tuba3b
	LOC102556347			Loc102556347							Cd209a
	Shd			Shd							Slc10a1
	Tob2			Tob2							RGD1307537
	Hspa1b			Hspa1b							Dlg4
	Fam102a			Fam102a							Chac1
	Ubap1l			Ubap1l							Abca8
	Rn50_5_0814.13			Rn50_5_0814.13							Glb1l2
	Rn50_5_0814.15			Rn50_5_0814.15							Rnf125
	Rn50_1_0959.1			Rn50_1_0959.1							Sbspon
	5_8S_rRNA			5_8s_rrna							Lpin2
	AABR07068043.1			Aabr07068043.1							LOC684762
	Tcf24			Tcf24							Adgrv1
	Prph			Prph							Nucb2
	LOC685767			Loc685767							Adm
	Adcy10			Adcy10							Cpb1
	Lonrf1			Lonrf1							Fabp12
	AABR07030091.1			Aabr07030091.1							LOC100910163
	Runx3			Runx3							Chn2
	Klf11			Klf11							Fam169b
	AABR07072511.1			Aabr07072511.1							Fam167a
	AABR07068203.1			Aabr07068203.1							AABR07065118.1
	AABR07030086.1			Aabr07030086.1							Fbln2
	AABR07035832.1			Aabr07035832.1							Fras1
	Alas1			Alas1							Clstn3
	LOC103693189			Loc103693189							Hist2h3c2
	Garnl3			Garnl3							Chmp4c
	Slc12a3			Slc12a3							Klkb1
	Pla1a			Pla1a							Serpine1
	AABR07065118.1			Aabr07065118.1							Mug1
	Itga5			Itga5							H3f3c
	Rnf125			Rnf125							Ago4
	AABR07044001.4			Aabr07044001.4							Mme
	AC141997.1			Ac141997.1							Alpl
	AABR07001634.1			Aabr07001634.1							Angptl8
	Hist2h3c2			Crym							Ptgfr
	Crym			Dio1							Phtf2
	Dio1			Acot12							Epha4
	Acot12			Aabr07042825.1							Hlf
	AABR07042825.1			Pvt1							Atf5
	Pvt1			Hmcn2							Prkcdbp
	Hmcn2			Ly86							Cyp2j4
	DEGs in HI/C			Cdkn1a							Hdc
	Ly86			Prf1							Hspa1b
	Pfkfb1			Unc5b							Prss32
	Cdkn1a			Cmklr1							Hsd11b2
	Prf1			Ubd							Msantd1
	Unc5b			Rt1-s3							Ak4
	Cmklr1			Pkib							Oca2
	Ubd			Asl							Klhl23
	RT1-S3			Mmd2							Fam102a
	Pkib			Rgd1562310							LOC100911107
	Fabp7			Oasl							Gpat2
	Asl			Oas1a							LOC103693189
	Nptx2			Sds							Fam46c
	Abcb9			Sdsl							Rn50_1_0959.1
	Mmd2			Mx1							Mdh1b
	RGD1562310			Mx2							Camk2n2
	Oasl			Sidt1							Enpp2
	Oas1a			Cd200r1l							Dusp4
	Cyp3a9			Gpat3							Slc17a2
	Sds			Loc100910270							Siglec8
	Sdsl			Rasgef1b							Tas1r1
	Por			Itm2a							LOC103689968
	Rhbdd2			Stxbp5l							Tcf24
	Hrasls			Abat							Serpina3c
	Ehhadh			Socs3							Tox3
	Mx1			Cd38							Mbnl3
	Mx2			Fcrla							Trib3
	Sidt1			Rgd1305733							Osmr
	Cd200r1l			Lgals3bp							Nrg4
	Slc10a6			Mpv17l							Sult1c3
	Gpat3			Fmo2					HI/CTRL	250	Itm2a
	LOC100910270			Gpa33							Bhlha15
	Rasgef1b			Kcnh1							Abat
	Itm2a			Hdac9							Hebp2
	Tmem100			Nhp2							Ccl6
	Stxbp5l			Tlr7							Tp53inp1
	Hsd17b6			Scin							AABR07037203.1
	Abat			Cd244							Gldc
	Adam11			Nusap1							Vnn1
	Adora2b			Elf4							Il13ra2
	Socs3			Pde4b							Nr0b2
	Slc25a47			Zbp1							Stxbp5l
	Cd38			Insig1							Scin
	Fcrla			Zfp189							Itgad
	RGD1305733			Ly6e							RGD1304963
	Lgals3bp			Nr0b2							Mcpt2
	Mid1ip1			Cyp51							Slc13a5
	Nr1i3			Klrb1a							Rn50_10_0892.1
	Mpv17l			Nfkbia							Samd9l
	Tomm40l			Ptgs1							Myrip
	Srebf1			Sox12							Dusp6
	Fmo2			Rsad2							Slc11a1
	Ephx1			Msc							Slc41a3
	Zfp354a			Rhpn1							Dclk1
	Gpa33			Cd46							RGD1307461
	Kcnh1			Tbxas1							Hdac9
	Acmsd			Tp53inp1							Fam115c
	Hdac9			Gins1							RT1-S3
	Nhp2			Jdp2							Galr3
	Tlr7			Rp1							Ly86
	Chrdl1			Ass1							Slc5a1
	Lpin1			Slc25a21							Cd244
	Scin			Rgd1304963							RGD1307182
	Cd244			Tbx21							Cidea
	Syt2			Cyp7b1							Necab2
	Nusap1			Sebox							Adamtsl2
	Rprm			Acot2							Sla
	Abcg5			Rab30							Slpi
	Upp2			Slc13a2							Top2a
	Elf4			Nrg1							Ccr7
	Abcg8			Hspb2							Gls2
	Slc1a2			Tmem229b							Cish
	Pde4b			Col6a5							Nfkbia
	Nnmt			Ccr7							Adgrg2
	Zbp1			Cpa3							RGD1305733
	Usp2			Layn							Rn50_10_0701.2
	Dhcr24			Aldh1b1							Zfp579
	Insig1			Gldc							Cxcl13
	Zfp189			Fam180a							Gpr88
	Ly6e			Loc100360846							LOC100910528
	Leap2			Unc5d							Akr1c3
	Nr0b2			Prkcb							Cpa3
	Cyp51			St6galnac2							Parvg
	Ttc9			Adcyap1r1							RGD1562310
	Klrb1a			Dmtn							Ptgs1
	Per1			Gadd45g							Fcgr3a
	Nfkbia			Lonrf3							AABR07040840.1
	Ptgs1			Sema4d							LOC100360846
	Sox12			Slc25a36							Art2b
	Rsad2			Mfsd2a							AABR07049503.1
	Msc			Nod2							Susd2
	Angptl4			Mcm5							Kcna2
	Asns			Tnfsf13b							Lonrf3
	Plppr1			Exnef							Oasl2
	Rhpn1			Ric3							LOC100361067
	Acer2			Slc13a5							Jdp2
	Col27a1			Slc11a1							Cyp51
	LOC100362350			Pex11a							Exnef
	Cd46			Cyp26b1							Hmgcs1
	Tbxas1			Necab2							Mpv17l
	Tp53inp1			Tnnc2							Tlcd2
	Gins1			Heyl							Sox12
	Jdp2			Ces1d							Socs3
	Antxr1			Rgd1307461							Arhgap15
	Rp1			Nat8f5							Ric3
	Ass1			Klf13							Ddx60
	Slc25a21			Wfdc1							Pla2g2d
	Map3k6			Spats2l							Zfp189
	RGD1304963			Myof							Cd33
	Irak1bp1			Hmgcr							Adcyap1r1
	Cryl1			Vnn1							Dmtn
	Tbx21			Pstpip1							Muc16
	Pdxp			Fxyd2							Ncr1
	Car2			Hmgcs1							Slc25a36
	Cyp7b1			Zfp579							Cd200r1l
	Sebox			Lpcat2							AABR07043598.1
	Wee1			Cyp26a1							Nrg1
	Acot2			Pla2g2d							Fosl2
	Rab30			Neu2							Tmem229b
	Slc13a2			Zap70							Pex11a
	Nrg1			Irf7							Sidt1
	Hspb2			Akr1c3							Pkib
	Plau			Nkg7							Ifit1
	Tmem229b			Slc5a1							RT1-Db1
	Col6a5			Adam8							Slc13a3
	Ccr7			Kcna2							Adam8
	Cpa3			Ncr1							Ass1
	Layn			Cidea							Pstpip1
	Aldh1b1			Myrip							Elf4
	Gldc			Tagap							Prkcb
	Fam180a			Ifit1							Asl
	Acpp			Slc13a3							Ccdc148
	LOC100360846			Ablim3							Tbxas1
	Unc5d			Tm6sf1							SNORA73
	Prkcb			Art2b							Mt1
	St6galnac2			Itgad							Hmgcr
	Adcyap1r1			Speg							Heyl
	Dmtn			Runx2							AABR07030086.2
	Adh1			Mcpt2							Pdia5
	Maff			Hrc							Zap70
	Plxna4			Cyp2b2							Hk3
	Gadd45g			Cd300lg							Msc
	Lonrf3			Ms4a6a							Atp8a1
	Cyp2c24			Ms4a2							Fam26f
	Nrip3			Batf2							Runx2
	Npas2			Hamp							Kctd15
	Sema4d			Kctd15							Klf13
	Slc25a36			Siglec1							Ms4a6bl
	Nox4			Siglec5							Rab7b
	Ntrk1			Gcsam							Prrg4
	Mfsd2a			Zmynd12							Siglec5
	St8sia1			Cxcl10							Cyp2b2
	Nod2			Loc100361067							Speg
	Sdc4			Prrg4							Sema4d
	Mcm5			Sp100							LOC100910526
	Tnfsf13b			Ifit3							Ablim3
	Exnef			Cd96							Ces1d
	Ric3			Loc100911104							Zbp1
	Ccne1			Hsh2d							Fam49a
	Slc13a5			Dusp6							Gpr31
	Slc11a1			Herc6							Edem1
	Pex11a			Fcgr3a							Sds
	Cyp26b1			Hopx							Kif26b
	Necab2			Cxcl13							Slfn4
	Tnnc2			Als2cr12							Cd46
	Heyl			Fabp2							AABR07021804.1
	Ces1d			Bhlha15							Cd38
	Ptgds			Shisa3							Insig1
	Dnah6			Ac128848.1							Fabp2
	Sorbs1			Hk3							Klrk1
	RGD1307461			Nhlrc1							Ms4a6c
	Loxl4			Tex36							Hopx
	Nat8f5			Gpr88							AABR07012635.1
	Klf13			Galr3							Klrc3
	Rbp7			Tenm2							Als2cr12
	Wfdc1			Adamtsl2							Iqgap3
	Spats2l			Tsku							Marco
	Phlpp2			Iqgap3							Rp1
	Myof			Mki67							Elmo1
	Hmgcr			Tmem150b							Oas1a
	Vnn1			Aabr07043598.1							Rasgef1b
	Ppp1r3g			Aabr07037203.1							Nat8f5
	Dnase2b			Kif26b							Gadd45g
	Nim1k			Oasl2							Cd96
	Pstpip1			Cish							B3gnt9
	Fxyd2			Ccl6							Nusap1
	Ccl22			Mmp12							Spats2l
	Enc1			Ms4a6bl							LOC100360575
	Hmgcs1			Csmd1							Cd300lg
	Zfp579			Loc100360575							Rn50_20_0026.4
	Lpcat2			Arhgap15							Gpt
	Ngef			Gls2							Tsku
	Cyp26a1			Gbp5							Lgals3bp
	Rab38			Pdia5							Hspb2
	Oat			Adgrg2							LOC100910438
	Pla2g2d			Rt1-bb							Pde4b
	Dsg1			Dclk1							Tnnc2
	Igfbp2			Adh7							Itgax
	Neu2			Il13ra2							AABR07005844.1
	Pxmp4			Rt1-db1							AABR07071969.1
	Zap70			Oas1b							Oas3
	Nkx1-2			Loc691141							Layn
	Irf7			Susd2							Acot4
	Akr1c3			Gpt							Mfsd2a
	Aldh1a1			Aabr07005844.1							Hrc
	Nkg7			Atp8a1							Nhlrc1
	Slc5a1			Itgax							Lama5
	Adam8			Gdpd5							Wfdc1
	Kcna2			Slfn2							Tmem150b
	Ncr1			Usp18							LOC100910270
	Cidea			Tlcd2							RT1-Bb
	Olr59			Cd33							Zmynd12
	AC096030.1			Fam26f							AABR07062183.1
	Myrip			Mt1							Acot3
	Tagap			Cd226							AC128848.1
	Reg4			Rgd1305184							Klri1
	Ifit1			Gpr31							Batf2
	Slc13a3			Rab7b							Fcrla
	Adrb2			Adgrg5							Hsh2d
	Ablim3			Muc16							Cmklr1
	Egr1			Rgd1307182							Prf1
	Colq			Tlr12							Sp100
	Hacl1			Gimd1							LOC691141
	Tm6sf1			Aabr07021804.1							Tenm2
	Art2b			Slc41a3							Cyp26b1
	Itgad			Rt1-t24-3							Tsc22d3
	Gadd45b			Slpi							Neu2
	Speg			Acot4							Mmp12
	Runx2			Ms4a6c							Tlr7
	Mcpt2			Rgd1309808							Cebpb
	Hrc			Loc100910528							Cyp4f37
	Cyp2b2			Rn50_10_0701.2							Gins1
	Cd300lg			Loc100910438							Adgrg5
	Ccnd1			Cyp4f37							LOC100911564
	Rundc3a			Loc100911564							Mcm5
	Ms4a6a			Oas2							St6galnac2
	Ms4a2			Marco							Shisa3
	Batf2			Tnfaip3							Sdsl
	Hamp			Fam115c							Tex36
	Kctd15			Loc100910526							Gbp5
	Siglec1			Samd9l							Klrb1a
	Lag3			Parvg							Tlr12
	Siglec5			Fosl2							Oas2
	Id1			Rgd1563091							C7
	Gcsam			Klrc3							Tnfsf13b
	Zmynd12			Fam49a							Rhpn1
	Cxcl10			Klri1							Col6a5
	Fkbp5			Top2a							Ubd
	LOC100361067			Aabr07012635.1							Acot1
	Prrg4			Rn50_10_0892.1							Slc25a21
	Sp100			Acot3							Unc5d
	Ifit3			Lama5							Mki67
	Cd96			Hebp2							Lpcat2
	Adamts9			B3gnt9							Nkg7
	LOC100911104			Clec12a							Gcsam
	Hsh2d			Acot1							Tnfaip3
	Agxt			Edem1							Clec12a
	Dusp6			Tsc22d3							Mx1
	Herc6			Loc100912026							Rab30
	Fcgr3a			Aabr07071969.1							Adh7
	Hopx			Aabr07030086.2							RT1-T24-3
	Cxcl13			Sla							Ms4a2
	Als2cr12			Slfn4							Cxcl10
	Fabp2			Aabr07035782.1							Gdpd5
	Tmem56			Cebpb							Nhp2
	Bhlha15			Ccdc148							Cd226
	Pigu			Aabr07035780.2							Nod2
	Shisa3			Tyro3							Tagap
	AC128848.1			Aabr07062183.1							LOC103692829
	Hk3			Rn50_20_0026.4							SNORA17
	Nmt2			Ddx60							RGD1305184
	Nhlrc1			Oas3							Tyro3
	Fam179a			Aabr07049503.1							Siglec1
	Caps2			Elmo1							Fmo2
	Tex36			Aabr07040840.1							Hamp
	Gpr88			Loc103692829							Slfn2
	Rgs16			C7							Fxyd2
	Galr3			Snora73							Fam180a
	Faxdc2			Klrk1							Myof
	Tenm2			Snora17							Gimd1
	Adamtsl2			Loc103694902					HI/HRW	24	LOC103690164
	Tsku			Wbp11l1							AABR07019442.2
	Iqgap3			Meox2							LOC103692869
	Mki67			Nr1d1							MGC105567
	Tmem150b			Fcnb							Fzd5
	AABR07043598.1			Satb2							Edar
	AABR07037203.1			Cemip							Timd4
	Kif26b			Fzd5							Fcnb
	Gbp4			Gfra1							Cemip
	Trim80			Loc100910979							Rgsl2h
	Oasl2			Rgd1310209							Wbp11l1
	Cish			Ptpdc1							Gfra1
	Kynu			Rgsl2h							Chi3l1
	Ccl6			Nbeal2							LOC100360449
	Mmp12			Loc100360449							Ptpdc1
	Atp2b2			Edar							Satb2
	Dpp6			Timd4							LOC100910979
	Ms4a6bl			Mgc105567							Nr1d1
	Csmd1			Echs1							Nbeal2
	LOC367746			Loc103690164							Echs1
	LOC100360575			Wnt2							Meox2
	Arhgap15			Chi3l1							RGD1310209
	Trim30c			Aabr07019442.2							LOC103694902
	Nxpe5			Loc103692869							Wnt2
	Gls2
	Gbp2
	Sult1c2
	Tmem200b
	Gbp5
	Pdia5
	Adgrg2
	MGC114492
	RT1-Bb
	Dclk1
	Adh7
	Il13ra2
	RGD1565117
	RT1-Db1
	Oas1b
	LOC691141
	Susd2
	Cacna1h
	Gpt
	AABR07005844.1
	Atp8a1
	Itgax
	Gdpd5
	Slfn2
	Usp18
	Tlcd2
	Cd33
	Ccdc162
	Fam26f
	Catip
	AABR07021930.1
	Mt1
	Cd226
	RGD1305184
	Pram1
	Gpr31
	Omd
	Rab7b
	Adgrg5
	Muc16
	Sult1c2
	RGD1307182
	Dnase1l2
	Tlr12
	Rhof
	Gimd1
	AABR07021804.1
	Ankrd65
	Slc41a3
	RT1-T24-3
	Adh4
	Olr1353
	Slpi
	Acot4
	LOC367975
	Ms4a6c
	LOC100910057
	Slco1a4
	RGD1309808
	LOC100910528
	Rn50_10_0701.2
	LOC100910438
	Cyp4f37
	LOC100911564
	Oas2
	Marco
	Tnfaip3
	Tob2
	Fam115c
	LOC100910526
	Ubap1l
	Rn50_5_0814.13
	Rn50_5_0814.15
	Samd9l
	AABR07068043.1
	Parvg
	Fosl2
	RGD1563091
	Klrc3
	Fam49a
	Klri1
	Prph
	Top2a
	AABR07012635.1
	LOC685767
	Adcy10
	Rn50_10_0892.1
	Acot3
	Lama5
	Lonrf1
	Hebp2
	B3gnt9
	AABR07030091.1
	Runx3
	AABR07068203.1
	Clec12a
	Acot1
	Edem1
	AABR07030086.1
	AABR07035832.1
	Tsc22d3
	LOC100912026
	AABR07071969.1
	AABR07030086.2
	Alas1
	Sla
	Garnl3
	Slc12a3
	Slfn4
	Pla1a
	AABR07035782.1
	Cebpb
	Ccdc148
	AABR07035780.2
	Tyro3
	AABR07044001.4
	AABR07062183.1
	Rn50_20_0026.4
	Ddx60
	AC141997.1
	Oas3
	AABR07049503.1
	Elmo1
	AABR07001634.1
	AABR07040840.1
	Crym
	LOC103692829
	C7
	AABR07042825.1
	SNORA73
	Klrk1
	SNORA17
	DEGs in HI/HRW
	Cdkn1a
	Unc5b
	Mmd2
	Oasl
	Mx2
	Ncam2
	Gpat3
	Grem2
	Gpa33
	Kcnh1
	LOC103694902
	Abcg5
	Wbp11l1
	Etv6
	Meox2
	Ly6e
	Rsad2
	Angptl4
	Nr1d1
	Fcnb
	Tbx21
	Cyp7b1
	Sebox
	Acot2
	Satb2
	Slc13a2
	Aldh1b1
	Cemip
	Npas2
	Fzd5
	Ptgr1
	Cyp26a1
	Irf7
	Gfra1
	Per3
	LOC100910979
	Tm6sf1
	Per2
	RGD1310209
	Ms4a6a
	Dbp
	Ppara
	Ifit3
	LOC100911104
	Herc6
	Ptpdc1
	Rgsl2h
	Nbeal2
	LOC100360449
	Edar
	Csmd1
	Sult1c2
	Oas1b
	Usp18
	Timd4
	MGC105567
	Ptk7
	Asb5
	Nr1d2
	Echs1
	LOC100910235
	RGD1309808
	LOC684828
	LOC103690164
	Wnt2
	RGD1563091
	Chi3l1
	LOC100912026
	AABR07035782.1
	AABR07035780.2
	AABR07019442.2
	LOC103692869

## Sheet: Gene Clusters
Genes in Cluster 1 (n = 171)		Genes in Cluster 2 (n = 181 )		Genes in Cluster 3 (n = 273)
Sult1c3		Akr1c3		Cd226
Klkb1		Dusp6		Rn50_10_0892.1
Ptgr1		RGD1305733		Fxyd2
Rgn		LOC103692869		SNORA73
Serpina3c		Slc13a2		Ppp1r3g
Enpp2		LOC100360449		Il13ra2
Abcg5		LOC100912026		Adcyap1r1
Per3		LOC100361067		Mcpt2
Tef		LOC103692829		Tbxas1
Sbspon		Echs1		Ces1d
Angptl1		LOC100911564		Wfdc1
Fras1		Fzd5		Ddx60
Nat8f3		Kcnh1		Clec12a
Dcdc2		LOC100360846		Prf1
Bhlha15		LOC100910528		Cd33
Abcg8		Ric3		Cd300lg
Trim80		Als2cr12		RGD1309808
Mme		Faxdc2		Tm6sf1
Fam167a		Dmtn		Slc11a1
Ephx1		AABR07049503.1		Slfn2
Slc10a1		Stxbp5l		Ms4a6a
Slco1a4		Dnase2b		Ms4a6bl
Tex36		Olr59		Itgad
Necab2		Mpv17l		Tmem150b
Msc		Oat		Nkg7
Nat8f5		Slc25a21		Speg
Wee1		Leap2		Hrc
Slc12a3		Gldc		Fam26f
AABR07043598.1		AABR07068203.1		Klrc3
Nrg4		Nhlrc1		Gpat3
Kif26b		Fam179a		Hsh2d
LOC100910163		Pde4b		Mt1
Unc5d		Tenm2		AC128848.1
Batf2		AABR07037203.1		Unc5b
Ptgfr		AABR07035780.2		Prkcb
Serpina6		AABR07035782.1		Klri1
Ppara		Cyp7b1		Cd244
Ak4		Mmd2		Hopx
Il6r		Gpa33		Art2b
Rhobtb1		Aldh1b1		Ms4a6c
Sdc4		LOC100910057		Tlr7
Per2		LOC100910526		Cd96
Rusc2		Sult1c2		Tp53inp1
Ppp1r3b		Socs3		Sla
Dlg4		Gadd45g		Fcrla
Mmp12		Sebox		Acot1
Pglyrp2		Hebp2		Acot2
Fam102a		RGD1310209		Acot4
Ccnd1		Slc1a2		Sema4d
Apol11a		Ntrk1		Acot3
Tob2		Pdia5		Pla2g2d
Adh1		AABR07030086.2		Fmo2
Tomm40l		Susd2		Cpa3
Alas1		Sds		Ccr7
Zfp354a		Sdsl		Slpi
Usp2		Ass1		AABR07062183.1
Rn50_5_0814.13		Gls2		Fam115c
Pif1		Abat		Slc13a3
Shd		Gpt		Scin
Rn50_5_0814.15		AABR07030086.1		Nod2
Fam46c		Rbp7		Klrb1a
Herpud1		RGD1304963		Zap70
Garnl3		Cish		Fosl2
Adm		AABR07012635.1		AABR07005844.1
Gpat2		Slc41a3		Ncr1
Tmem100		Slc13a5		Tmem229b
Mug1		AABR07071969.1		Cyp26a1
Reg4		Adora1		Nrg1
Dio1		Galr3		Zfp579
Rp1		Nptx2		Tbx21
AABR07042825.1		Syt2		Wnt2
Fbln2		Mid1ip1		Myrip
Nrip3		Plppr1		Slc5a1
Cpxm1		Hrasls		Arhgap15
Nmt2		Srebf1		LOC103694902
Ccne1		Tnnc2		Atp8a1
Ecm2		Fabp2		Ifit1
Tuba3b		RGD1307461		AABR07021804.1
Tox3		Angptl8		Kctd15
H3f3c		Ccdc162		Rsad2
5_8S_rRNA		Otub2		Oas1a
RGD1559960		Prss32		Ifit3
Ncam2		RGD1561849		Usp18
RGD1307537		Tas1r1		Oas1b
Fabp12		Prkcdbp		Mx2
Oca2		LOC689065		Herc6
Asb5		Cgref1		Sp100
Rapgefl1		Gnat1		Slc25a36
Krtcap3		Msantd1		Tnfaip3
Nab2		Mdh1b		RGD1563091
AABR07014550.1		Osmr		LOC100911104
Phlpp2		Tmem30b		Rn50_10_0701.2
SNORA17		Chmp4c		RT1-S3
Alpl		AABR07001634.1		Mx1
Pfkfb1		LOC100911107		Lgals3bp
Pigu		Col6a5		Irf7
Rhbdd2		LOC100910979		Oas2
AABR07035832.1		Csmd1		RT1-T24-3
Por		Etv6		Oasl2
Edem1		Oasl		Ly6e
Pdxp		Rnf125		Siglec1
AC141997.1		Slc6a6		Oas3
Hlf		Nptxr		Cxcl10
Pde6c		Car2		Slfn4
AABR07072511.1		Trim30c		Samd9l
Nox4		Timd4		Rasgef1b
Adam11		Chi3l1		Hdac9
AABR07044001.4		MGC105567		Lama5
Ubap1l		Fcnb		Itm2a
Rgs16		Cemip		C7
Chrdl1		S1pr2		Heyl
Phtf2		Olfml2a		Adamtsl2
Fabp7		Clstn3		Igsf10
Crym		Fam169b		Adam8
Omd		Gins1		St6galnac2
Siglec8		Adora2b		Nfkbia
Gnat2		AC096030.1		Gadd45b
Acot12		Olr1353		Itgax
Lpin2		AABR07030091.1		RGD1307182
Klf11		LOC100362350		Tsc22d3
Slc17a2		Hsd17b6		Tsku
LOC103693189		Nhp2		Dnase1l2
Nbeal2		Wdr34		Tagap
Runx2		Ptk7		Rn50_20_0026.4
Tlcd2		Nos1		RT1-Db1
Hmgcr		LOC684828		Adamts9
Hmgcs1		LOC684762		Ccl22
Cyp51		Hist2h3c2		Gcsam
Dhcr24		Asns		AABR07040840.1
Catip		Pcsk5		Tlr12
Cxcl13		Npas2		Cyp2b2
Spats2l		Arntl		Gpr88
Abcb9		Camk2n2		Cebpb
RGD1305184		Tor3a		Jdp2
Dpp6		Ankrd65		Cd38
Antxr1		Itga5		Plau
Prph		Loxl4		Ptgs1
RT1-Ba		Cyp8b1		Pstpip1
RT1-Bb		Irak1bp1		Marco
Ptgis		Ackr2		Lpcat2
Glb1l2		Lag3		Hk3
LOC685767		Nup62		LOC691141
Ptgds		Atf5		Cd200r1l
Cacna1h		Agxt		Ccl6
Abcc8		LOC367746		Ly86
Muc16		Rundc3a		Zbp1
Exnef		Accs		Mki67
Adh7		Rab38		Fcgr3a
Adgrg5		Hgd		Gbp2
Rab7b		Kynu		Iqgap3
Fam180a		AABR07068043.1		Elmo1
Hspb2		Rn50_1_0959.1		Parvg
Tcf24		Mbnl3		LOC100910270
Cited4		Ptk6		Aldh1a1
LOC100910235		LOC102556347		Adh4
Ptpdc1		Tmie		Adrb2
Wbp11l1		Hdc		Enc1
Nr1d1		Cyp3a9		Nr1i3
Bhlhe40		Cd209a		Cmklr1
Satb2		Epha4		Rhpn1
Edar		Acpp		Nr0b2
Grem2		Nkx1-2		Gpr31
AABR07019442.2		Tfcp2l1		Gbp4
Meox2		Rprm		Zfp189
Nr1d2		Atp2b2		Fam49a
Dbp		Caps2		Siglec5
LOC103690164		Trib3		Cdkn1a
Hsd17b2		Chac1		Layn
Gprin3		Sarm1		Kcna2
Gfra1		LOC367975		Pex11a
Rgsl2h		Aass		Runx3
		Asl		Neu2
		MGC114492		Elf4
		Acmsd		Nxpe5
		Nnmt		Ms4a2
		Hmcn2		Gbp5
		RGD1310081		Klrk1
		Ttc9		Hamp
		St8sia1		Lonrf3
		Gimd1		Ptp4a1
		LOC100360575		Ngef
				Lonrf1
				Chn2
				Hacl1
				Papln
				Cd52
				LOC103689968
				Ccdc148
				Acer2
				Rhof
				Fkbp5
				Ago4
				Per1
				Tmem200b
				Klhl23
				Dnah9
				Eme1
				Sox12
				Top2a
				Nusap1
				Rab30
				Slc25a47
				Ehhadh
				Angptl4
				Slc10a6
				Sorbs1
				Nim1k
				Col27a1
				Pram1
				Myof
				Klf13
				Dnah6
				AABR07021930.1
				RGD1559482
				Adgrv1
				Mcm5
				Chn1
				Lpin1
				Upp2
				Hsd11b2
				Egr1
				Serpine1
				Insig1
				LOC100910438
				RGD1562310
				Zmynd12
				Mfsd2a
				Pxmp4
				RGD1565117
				Cd46
				AABR07065118.1
				Cyp4f37
				Pvt1
				Cpb1
				Enpp5
				Hspa1b
				Dusp4
				Map3k5
				Adcy10
				Cyp26b1
				Shisa3
				Ablim3
				Vnn1
				Tnfsf13b
				Maff
				Tmem56
				Colq
				Cyp2j4
				Gfra3
				Lrat
				Sidt1
				Adgrg2
				Dsg1
				Igfbp2
				Pla1a
				Id1
				Ubd
				Prrg4
				Tyro3
				Map3k6
				Gdpd5
				B3gnt9
				Pkib
				Cidea
				Kif7
				Plxna4
				Cryl1
				Dclk1
				Cyp2c24
				Lamc2
				Abca8
				Nucb2
				AY172581.24

## Sheet: Clusters Annotation
GO BP Annotation of Genes in Cluster 1 (Tool: http://www.webgestalt.org/# )								GO BP Annotation of Genes in Cluster 2 (Tool: http://www.webgestalt.org/# )								GO BP Annotation of Genes in Cluster 3 (Tool: http://www.webgestalt.org/# )								Annotation summary_Cluster 1
Gene Set	Description	Size	Expect	Ratio	P Value	FDR		Gene Set	Description	Size	Expect	Ratio	P Value	FDR		Gene Set	Description	Size	Expect	Ratio	P Value	FDR		Enrichment method: ORA
GO:0009416	response to light stimulus	203	1.5044	8.6414	3.0829e-09	2.3991e-05		GO:1901605	alpha-amino acid metabolic process	159	1.2259	10.604	2.4944e-10	1.9412e-06		GO:0009605	response to external stimulus	1715	20.669	2.5642	2.6918e-11	2.0948e-07		Organism: rnorvegicus
GO:0009314	response to radiation	345	2.5567	5.8669	3.3766e-08	0.00013138		GO:0009063	cellular amino acid catabolic process	84	0.64765	15.44	8.1849e-10	3.1847e-06		GO:0009607	response to biotic stimulus	678	8.1711	3.7938	1.0322e-10	3.678e-07		Enrichment Categories: geneontology_Biological_Process
GO:0008610	lipid biosynthetic process	417	3.0903	4.5303	2.2693e-06	0.004214		GO:0006520	cellular amino acid metabolic process	222	1.7117	8.1792	1.5155e-09	3.9312e-06		GO:0006955	immune response	863	10.401	3.3652	1.4179e-10	3.678e-07		Interesting list: textAreaUpload_1634954297.txt. ID type: genesymbol
GO:0009628	response to abiotic stimulus	1014	7.5145	2.9277	3.7384e-06	0.004214		GO:1901606	alpha-amino acid catabolic process	74	0.57055	15.774	4.9269e-09	9.5854e-06		GO:0051707	response to other organism	651	7.8457	3.6963	8.3542e-10	1.4981e-06		The interesting list contains 171 user IDs in which 154 user IDs are unambiguously mapped to 154 unique entrezgene IDs and 17 user IDs can not be mapped to any entrezgene ID.
GO:0042670	retinal cone cell differentiation	5	0.037054	80.964	3.9058e-06	0.004214		GO:0008652	cellular amino acid biosynthetic process	53	0.40864	19.577	6.3097e-09	9.8204e-06		GO:0043207	response to external biotic stimulus	655	7.8939	3.6737	9.6252e-10	1.4981e-06		Among 154 unique entrezgene IDs, 99 IDs are annotated to the selected functional categories and also in the reference list, which are used for the enrichment analysis.
GO:0046549	retinal cone cell development	5	0.037054	80.964	3.9058e-06	0.004214		GO:0019752	carboxylic acid metabolic process	702	5.4125	3.8799	6.952e-08	9.0167e-05		GO:0001775	cell activation	550	6.6285	3.9225	2.044e-09	2.6511e-06
GO:0006629	lipid metabolic process	939	6.9587	3.0178	4.06e-06	0.004214		GO:1901607	alpha-amino acid biosynthetic process	49	0.3778	18.528	8.682e-08	9.6519e-05		GO:0045321	leukocyte activation	474	5.7126	4.2013	2.3904e-09	2.6575e-06		Parameters for the enrichment analysis:
GO:0042752	regulation of circadian rhythm	91	0.67438	10.38	4.8235e-06	0.004214		GO:0043436	oxoacid metabolic process	729	5.6207	3.7362	1.3164e-07	0.00012249		GO:0006952	defense response	898	10.823	3.0492	6.3613e-09	6.188e-06		Minimum number of IDs in the category: 5
GO:1901615	organic hydroxy compound metabolic process	325	2.4085	4.9824	4.8735e-06	0.004214		GO:0046394	carboxylic acid biosynthetic process	271	2.0895	6.2217	1.5546e-07	0.00012249		GO:0002376	immune system process	1435	17.294	2.4864	9.9024e-09	8.5623e-06		Maximum number of IDs in the category: 2000
GO:0048511	rhythmic process	277	2.0528	5.3586	6.2573e-06	0.0048694		GO:0016053	organic acid biosynthetic process	273	2.1049	6.1761	1.6927e-07	0.00012249		GO:0045087	innate immune response	403	4.8569	4.1179	8.0684e-08	6.2788e-05		FDR Method: BH
GO:0007623	circadian rhythm	185	1.371	6.5646	9.1402e-06	0.0064662		GO:0006082	organic acid metabolic process	741	5.7132	3.6757	1.7314e-07	0.00012249		GO:0050778	positive regulation of immune response	374	4.5074	4.2153	1.2139e-07	8.5879e-05		Significance Level: FDR < 0.05
GO:0032922	circadian regulation of gene expression	42	0.31125	16.064	1.3819e-05	0.0089619		GO:0044282	small molecule catabolic process	258	1.9892	6.0325	6.7153e-07	0.00043549		GO:0002764	immune response-regulating signaling pathway	207	2.4947	5.6118	2.0192e-07	0.00013095
GO:1901617	organic hydroxy compound biosynthetic process	154	1.1413	7.0098	1.833e-05	0.010414		GO:0044283	small molecule biosynthetic process	487	3.7548	4.2612	9.1627e-07	0.00054849		GO:0060700	regulation of ribonuclease activity	13	0.15667	31.914	2.8443e-07	0.00017026		Based on the above parameters, 30 categories are identified as enriched categories and all are shown in this report.
GO:0009648	photoperiodism	22	0.16304	24.534	1.8736e-05	0.010414		GO:0016054	organic acid catabolic process	178	1.3724	7.2865	1.1088e-06	0.00057522		GO:0050776	regulation of immune response	450	5.4233	3.6878	4.7514e-07	0.00026411
GO:0006694	steroid biosynthetic process	114	0.84482	8.2858	2.1347e-05	0.011075		GO:0046395	carboxylic acid catabolic process	178	1.3724	7.2865	1.1088e-06	0.00057522		GO:0009615	response to virus	168	2.0247	5.9268	8.6929e-07	0.00042976
GO:0006631	fatty acid metabolic process	285	2.1121	4.7347	4.8758e-05	0.023715		GO:0009084	glutamine family amino acid biosynthetic process	12	0.092522	43.233	1.5733e-06	0.00076521		GO:0046649	lymphocyte activation	386	4.652	3.8693	9.3319e-07	0.00042976		Annotation summary_Cluster 2
GO:0031667	response to nutrient levels	555	4.113	3.4039	5.68e-05	0.026001		GO:0009064	glutamine family amino acid metabolic process	57	0.43948	13.653	4.7877e-06	0.0021916		GO:0033993	response to lipid	950	11.449	2.6203	9.3881e-07	0.00042976		Enrichment method: ORA
GO:0044283	small molecule biosynthetic process	487	3.609	3.6021	6.0401e-05	0.026113		GO:0006525	arginine metabolic process	17	0.13107	30.517	7.3433e-06	0.0031748		GO:0006954	inflammatory response	436	5.2546	3.6159	1.2621e-06	0.00054564		Organism: rnorvegicus
GO:0009991	response to extracellular stimulus	574	4.2538	3.2912	8.151e-05	0.033385		GO:0009066	aspartate family amino acid metabolic process	38	0.29299	17.066	1.0133e-05	0.0041504		GO:0051704	multi-organism process	1474	17.764	2.1954	1.4956e-06	0.00061256		Enrichment Categories: geneontology_Biological_Process
GO:0009605	response to external stimulus	1715	12.709	2.1244	8.9031e-05	0.033868		GO:0043648	dicarboxylic acid metabolic process	82	0.63223	9.4902	3.9547e-05	0.015388		GO:0002684	positive regulation of immune system process	584	7.0383	3.1258	1.9707e-06	0.0007668		Interesting list: textAreaUpload_1634957444.txt. ID type: genesymbol
GO:0046165	alcohol biosynthetic process	99	0.73366	8.1781	9.1393e-05	0.033868		GO:0009071	serine family amino acid catabolic process	10	0.077102	38.91	5.1359e-05	0.019032		GO:0032069	regulation of nuclease activity	19	0.22898	21.836	2.4236e-06	0.00089813		The interesting list contains 181 user IDs in which 161 user IDs are unambiguously mapped to 161 unique entrezgene IDs and 20 user IDs can not be mapped to any entrezgene ID.
GO:0042445	hormone metabolic process	145	1.0746	6.5143	9.9369e-05	0.035149		GO:0043650	dicarboxylic acid biosynthetic process	11	0.084812	35.372	7.0222e-05	0.02484		GO:0002694	regulation of leukocyte activation	296	3.5673	4.2048	2.8887e-06	0.0010218		Among 161 unique entrezgene IDs, 103 IDs are annotated to the selected functional categories and also in the reference list, which are used for the enrichment analysis.
GO:0044281	small molecule metabolic process	1355	10.042	2.2905	0.0001123	0.037247		GO:0009068	aspartate family amino acid catabolic process	12	0.092522	32.425	9.3105e-05	0.031502		GO:0002682	regulation of immune system process	799	9.6294	2.7001	3.2451e-06	0.001098
GO:0008202	steroid metabolic process	200	1.4821	5.3976	0.00011719	0.037247										GO:0002757	immune response-activating signal transduction	194	2.338	5.1325	3.9448e-06	0.0012791		Parameters for the enrichment analysis:
GO:0010817	regulation of hormone levels	382	2.8309	3.8857	0.00011966	0.037247										GO:0009617	response to bacterium	486	5.8572	3.2439	6.1721e-06	0.0019212		Minimum number of IDs in the category: 5
GO:0071310	cellular response to organic substance	1756	13.013	2.0748	0.00013329	0.038726										GO:0050865	regulation of cell activation	321	3.8686	3.8773	7.7386e-06	0.0023162		Maximum number of IDs in the category: 2000
GO:0060219	camera-type eye photoreceptor cell differentiation	14	0.10375	28.916	0.00013543	0.038726										GO:0098542	defense response to other organism	283	3.4107	4.1048	8.2713e-06	0.002384		FDR Method: BH
GO:0006695	cholesterol biosynthetic process	36	0.26679	14.993	0.00013934	0.038726										GO:0002253	activation of immune response	247	2.9768	4.3671	9.0841e-06	0.0025247		Significance Level: FDR < 0.05
GO:1902653	secondary alcohol biosynthetic process	37	0.2742	14.588	0.00015534	0.041685										GO:0002696	positive regulation of leukocyte activation	183	2.2055	4.9876	1.3232e-05	0.0035508
GO:0006066	alcohol metabolic process	214	1.5859	5.0445	0.00018674	0.048439										GO:0072676	lymphocyte migration	70	0.84363	8.2975	2.0545e-05	0.0053261		Based on the above parameters, 23 categories are identified as enriched categories and all are shown in this report.
																GO:0050867	positive regulation of cell activation	193	2.326	4.7292	2.1776e-05	0.0053261
																GO:0042110	T cell activation	269	3.2419	4.01	2.252e-05	0.0053261
																GO:0051607	defense response to virus	127	1.5306	5.8801	2.2585e-05	0.0053261		Annotation summary_Cluster 3
																GO:0002768	immune response-regulating cell surface receptor signaling pathway	128	1.5426	5.8342	2.4046e-05	0.0055037		Enrichment method: ORA
																GO:0031347	regulation of defense response	361	4.3507	3.4477	3.0877e-05	0.0068653		Organism: rnorvegicus
																GO:0032101	regulation of response to external stimulus	455	5.4836	3.1002	3.4907e-05	0.0075457		Enrichment Categories: geneontology_Biological_Process
																GO:0051249	regulation of lymphocyte activation	243	2.9286	4.0975	3.8046e-05	0.008002		Interesting list: textAreaUpload_1634957986.txt. ID type: genesymbol
																GO:0002252	immune effector process	416	5.0135	3.1914	4.2474e-05	0.0086983		The interesting list contains 273 user IDs in which 259 user IDs are unambiguously mapped to 259 unique entrezgene IDs and 14 user IDs can not be mapped to any entrezgene ID.
																GO:0031349	positive regulation of defense response	210	2.5309	4.3463	4.7362e-05	0.0094505		Among 259 unique entrezgene IDs, 161 IDs are annotated to the selected functional categories and also in the reference list, which are used for the enrichment analysis.
																GO:0048584	positive regulation of response to stimulus	1471	17.728	1.9743	5.7615e-05	0.010868
																GO:0051336	regulation of hydrolase activity	820	9.8825	2.3274	0.00012786	0.022111		Parameters for the enrichment analysis:
																								Minimum number of IDs in the category: 5
																								Maximum number of IDs in the category: 2000
																								FDR Method: BH
																								Significance Level: FDR < 0.05
																								Based on the above parameters, 47 categories are identified as enriched categories, in which 40 most significant categories and represetatives in the reduced sets are shown in this report.

## Sheet: Summary Cluster Annotation
	Affinity propagation of gene set using R package Apcluster (from websgate)
	Gene clusters	Gene Set	Description	Ratio	FDR
	Cluster 1	GO:0009314	response to radiation	5.8669	0.00013138
		GO:0006629	lipid metabolic process	3.0178	0.004214
		GO:0042670	retinal cone cell differentiation	80.964	0.004214
		GO:0042752	regulation of circadian rhythm	10.38	0.004214
		GO:1901617	organic hydroxy compound biosynthetic process	7.0098	0.010414
		GO:0031667	response to nutrient levels	3.4039	0.026001
		GO:0042445	hormone metabolic process	6.5143	0.035149
		GO:0006695	cholesterol biosynthetic process	14.993	0.038726
	Cluster 2	GO:0009063	cellular amino acid catabolic process	15.44	3.1847e-06
		GO:0019752	carboxylic acid metabolic process	3.8799	9.0167e-05
		GO:1901607	alpha-amino acid biosynthetic process	18.528	9.6519e-05
		GO:0046394	carboxylic acid biosynthetic process	6.2217	0.00012249
		GO:0009068	aspartate family amino acid catabolic process	32.425	0.031502
	Cluster 3	GO:0006955	immune response	3.3652	3.678e-07
		GO:0051707	response to other organism	3.6963	1.4981e-06
		GO:0050778	positive regulation of immune response	4.2153	8.5879e-05
		GO:0002764	immune response-regulating signaling pathway	5.6118	0.00013095
		GO:0060700	regulation of ribonuclease activity	31.914	0.00017026
		GO:0002694	regulation of leukocyte activation	4.2048	0.0010218
		GO:0072676	lymphocyte migration	8.2975	0.0053261
		GO:0051607	defense response to virus	5.8801	0.0053261
		GO:0031347	regulation of defense response	3.4477	0.0068653
