# Supplementary material for: Long-term and daily use of molecular hydrogen induces reprogramming of liver metabolism in rats by modulating NADP/NADPH redox pathways
Source: Sci Rep. 2022 Mar 10;12:3904. doi: 10.1038/s41598-022-07710-6 (PMC8913832; doi:10.1038/s41598-022-07710-6)
Supplement: Supplementary file 2 — Supplementary Information 2. [file 41598_2022_7710_MOESM2_ESM.xlsx]

## Sheet: Peak intens. Diff Metabo_All
Compound_Name	Liver-A01	Liver-A07	Liver-A09	Liver-A10	Liver-A11	Liver-A14	Liver-B02	Liver-B09	Liver-B10	Liver-B14	Liver-B17	Liver-B20	Liver-C04	Liver-C05	Liver-C06	Liver-C08	Liver-C13	Liver-C15
Label	CTRL	CTRL	CTRL	CTRL	CTRL	CTRL	HRW	HRW	HRW	HRW	HRW	HRW	HI	HI	HI	HI	HI	HI
2'-deoxyadenosine-2	9470000	4900000	6700000	7640000	3690000	18300000	13100000	10700000	20600000	24300000	2730000	5370000	18500000	10400000	9780000	21200000	20300000	19400000
2-Hydroxylauroylcarnitine	4160551	3877907	2768332	3266354	1809530	2936190	3997194	7025731	6957487	7407148	3913007	9998125	3835605	3796597	4903040	3424687	3689492	2744397
2-Hydroxymyristoylcarnitine	3431368	3551441	1723618	2605162	2517271	1937112	2110711	8231193	7505311	4500545	3993807	8440075	3911260	2621289	5495851	3543206	2021019	1393373
2-Methylbutyroylcarnitine	1.62481e+08	1.06927e+08	1.49328e+08	104832451	1.22978e+08	2.33156e+08	2.72209e+08	2.94084e+08	4.54537e+08	2.51842e+08	1.79686e+08	2.04069e+08	2.74129e+08	1.42187e+08	2.26927e+08	2.13662e+08	1.41778e+08	2.30018e+08
3-Methylbutyrylcarnitine	1.62481e+08	1.06927e+08	1.49328e+08	104832451	1.22978e+08	2.33156e+08	2.72209e+08	2.94084e+08	4.54537e+08	2.51842e+08	1.79686e+08	2.04069e+08	2.74129e+08	1.42187e+08	2.26927e+08	2.13662e+08	1.41778e+08	2.30018e+08
3-dehydroshikimate	3960000	1290000	2200000	2240000	1400000	4740000	5050000	4190000	5590000	4390000	2280000	2700000	5130000	5280000	3210000	3690000	4580000	5150000
3-Hydroxy-5, 8-tetradecadiencarnitine	7935378	4756803	2837933	1779470	3440304	2709301	4534207	16030360	13637570	6283231	5790238	23578838	5473684	9253731	16125891	7514937	5797859	4143257
3-hydroxydecanoyl carnitine	4281092	4143040	3517214	2243174	3045106	2554102	4250573	5413441	6735342	6732689	3740601	9154238	4461912	4104818	5183233	4219481	5779697	3217607
3-hydroxydodecanoyl carnitine	4160551	3877907	2768332	3266354	1809530	2936190	3997194	7025731	6957487	7407148	3913007	9998125	3835605	3796597	4903040	3424687	3689492	2744397
3-Hydroxyhexadecanoylcarnitine	4340854	5650326	3245532	5103316	4430982	2613927	3892739	13529426	11160414	5571430	6781405	13374524	6051819	2905928	11791152	6038702	3542294	2541345
3-methyglutaric acid-2	2220000	3010000	6500000	6510000	2910000	2100000	1960000	1890000	1480000	2070000	2170000	3310000	1930000	7810000	2090000	1730000	2340000	1770000
3-Methylglutarylcarnitine	2224810	5997190	3187091	4216204	6420086	4639246	3005255	2672421	3556767	9052350	3542478	10079590	2475647	2250781	2616338	3997703	1636021	3186464
4-acetamidobutanoate	8860000	7000000	12500000	14700000	11200000	8950000	2920000	5160000	13300000	4980000	15600000	4970000	9490000	5220000	5740000	8700000	6480000	5370000
4-Guanidinobutanoic acid	5.94814e+08	4.98665e+08	2.49791e+08	4.67258e+08	375703370	1.51988e+08	169452019	2.07665e+08	3.60493e+08	2.03525e+08	2.9129e+08	2.09899e+08	2.11823e+08	8.96466e+07	2.14516e+08	1.96439e+08	9.37824e+07	2.60234e+08
4-hydroxy-2-quinolinecarboxylic acid	781000	740000	368000	664000	403000	664000	727000	651000	1720000	2900000	1900000	1130000	1150000	926000	768000	628000	2110000	1430000
5-Acetamidovalerate-2	2760000	2470000	3090000	3410000	2990000	2530000	824000	1730000	5570000	1290000	2990000	900000	2390000	1310000	1780000	1880000	1610000	1810000
5'-deoxyadenosine-2	9470000	4900000	6700000	7640000	3690000	18300000	13100000	10700000	20600000	24300000	2730000	5370000	18500000	10400000	9780000	21200000	20300000	19400000
6-Phosphogluconic acid	4640000	1350000	3180000	2320000	2390000	13700000	18000000	17500000	25000000	9430000	3660000	16300000	24600000	48100000	22600000	8580000	7370000	7370000
Acetoacetic acid/2-Ketobutyric acid	145000000	50600000	88100000	107000000	83300000	156000000	193000000	168000000	195000000	132000000	97100000	140000000	191000000	214000000	130000000	183000000	157000000	145000000
Adenine	3.0692e+08	3.14943e+08	3.5217e+08	2.54079e+08	4.27654e+08	3.62759e+08	2.67997e+08	1.48195e+08	3.71151e+08	4.70223e+08	2.6142e+08	1.72525e+08	2.86539e+08	9.61332e+07	1.81514e+08	3.55119e+08	1.53603e+08	244774102
Adipic acid	2210000	3010000	6500000	6510000	2910000	2100000	1960000	1890000	1480000	2080000	2170000	3310000	1930000	7810000	2090000	1730000	2340000	1770000
Allantoic acid	1.65835e+06	1.68228e+06	1.74336e+06	2.0625e+06	1.98881e+06	1.54803e+06	1.16829e+06	1.71137e+06	1.2688e+06	1.16741e+06	1.0225e+06	1.17855e+06	1.7267e+06	1.23284e+06	1.0643e+06	1.50514e+06	1.25975e+06	1.20102e+06
Allantoin	3.81643e+06	4.0861e+06	2.40166e+06	4.49774e+06	3.26578e+06	2.93871e+06	3.04601e+06	7.42685e+06	5.20883e+06	5.25113e+06	5.03826e+06	6.12659e+06	4.10559e+06	6.39423e+06	5.75734e+06	3.93885e+06	9.29655e+06	4.43457e+06
allothreonine-2	90400000	153000000	92200000	106000000	142000000	65100000	88300000	98900000	90000000	105000000	74400000	117000000	72000000	75800000	56800000	73700000	83000000	61200000
Anthranilate	3.37452e+08	2.15732e+08	4.42269e+08	4.95688e+08	1.9514e+08	2.41334e+08	1.44551e+08	9.95006e+07	1.84655e+08	1.20587e+08	1.04436e+08	5.00688e+07	1.65916e+08	7.42256e+07	1.1353e+08	3.58106e+08	1.01961e+08	6.64073e+07
Arabinose	18200000	6070000	11400000	12500000	10800000	21000000	23000000	22000000	26700000	18900000	11400000	17700000	25400000	28400000	18000000	25400000	19100000	19800000
Arabinose/Xylulose/Ribulose/Arabinose/Ribose/Xylose/Lyxose	18200000	6070000	11400000	12500000	10800000	21000000	23000000	22000000	26700000	18900000	11400000	17700000	25400000	28400000	18000000	25400000	19100000	19800000
Benzylamine	1.43394e+07	1.69144e+07	1.75711e+07	1.26824e+07	1.51339e+07	1.42234e+07	9.372e+06	1.06681e+07	1.05949e+07	1.14746e+07	8.87505e+06	1.37075e+07	1.38376e+07	1.52952e+07	1.16165e+07	1.55302e+07	8.51319e+06	1.31573e+07
beta-D-Glucosamine	9601395	2535775	7128709	8165103	1543449	13344513	10175549	13112709	18529530	12896632	2338187	8268478	17227028	16339243	9928867	19419661	12728150	12312546
Biotin	1601919	2321331	1171510	1401231	2759148	1210412	860951	1891259	1545254	1475480	1741724	1266232	1189677	1096098	988720	1121691	1025132	852578
Capric acid(10:0)	15900000	28100000	31600000	27500000	20500000	14300000	16800000	14600000	15700000	15000000	17100000	14300000	19700000	17200000	15100000	20000000	14700000	15100000
cis-5-Tetradecenoylcarnitine	10677099	12672868	9875996	6592111	9736022	15585286	10278563	19601951	20204195	25337585	15039017	23702315	9276695	16435378	16717226	12532060	12533869	7453542
Corticosterone	4340000	4580000	4050000	4680000	1960000	11000000	1620000	5200000	1290000	2490000	2550000	1360000	428000	2270000	1620000	700000	2870000	1500000
Deoxyadenosine-2	9470000	4900000	6700000	7640000	3690000	18300000	13100000	10700000	20600000	24300000	2730000	5370000	18500000	10400000	9780000	21200000	20300000	19400000
Deoxyinosine-2	320000	69500				179000	182000	111000	853000	297000			556000	498000	262000	69800	139000	239000
Dephospho-CoA	1.0045e+07	1.52291e+07	1.39565e+07	1.67078e+07	1.64336e+07	8.44606e+06	1.11325e+07	7.86976e+06	1.03087e+07	8.79063e+06	9.34706e+06	4.9364e+06	9.96499e+06	9.63596e+06	6.26678e+06	1.45934e+07	9.01205e+06	7.64375e+06
D-fructose 6-phosphate	80900000	25500000	46700000	45600000	39600000	188000000	165000000	141000000	187000000	132000000	46700000	90600000	159000000	214000000	145000000	85200000	77700000	103000000
D-galactose 1-phosphate	80900000	25500000	46700000	45600000	39600000	188000000	165000000	141000000	187000000	132000000	46700000	90600000	159000000	214000000	145000000	85200000	77700000	103000000
D-Glucose 1-phosphate	80900000	25500000	46700000	45600000	39600000	188000000	165000000	141000000	187000000	132000000	46700000	90600000	159000000	214000000	145000000	85200000	77700000	103000000
D-Glucose-6-phosphate	80900000	25500000	46700000	45600000	39600000	188000000	165000000	141000000	187000000	132000000	46700000	90600000	159000000	214000000	145000000	85200000	77700000	103000000
DL-Stearoylcarnitine	3.40577e+07	6.66521e+07	5.30344e+07	8.40086e+07	4.69357e+07	5.35358e+07	9.47978e+07	1.06246e+08	5.61994e+07	1.83286e+08	1.04059e+08	7.59167e+07	5.48527e+07	8.25004e+07	3.84749e+07	8.56305e+07	6.71516e+07	9.70705e+07
D-Mannosamine	9601395	2535775	7128709	8165103	1543449	13344513	10175549	13112709	18529530	12896632	2338187	8268478	17227028	16339243	9928867	19419661	12728150	12312546
D-mannose 6-phosphate	80900000	25500000	46700000	45600000	39600000	188000000	165000000	141000000	187000000	132000000	46700000	90600000	159000000	214000000	145000000	85200000	77700000	103000000
Eicosanoyl-EA	264670	371814	714095	248439	364733	431296	269077		194109	357339	270881	262243	362391	74237		137093	67875	388534
Eicosapentaenoic acid(20:5)	316000000	539000000	392000000	429000000	319000000	185000000	160000000	314000000	248000000	184000000	423000000	310000000	153000000	435000000	198000000	265000000	242000000	112000000
galactosamine	9601395	2535775	7128709	8165103	1543449	13344513	10175549	13112709	18529530	12896632	2338187	8268478	17227028	16339243	9928867	19419661	12728150	12312546
Glucosamine	11015649	4744134	9831109	14014806	6704351	9911845	14339346	17831652	18642471	13100607	7396506	14644062	17306779	17384399	14688239	19449583	19918464	9227229
Glutathione	650000000	950000000	838000000	967000000	803000000	619000000	839000000	435000000	775000000	568000000	481000000	248000000	714000000	700000000	518000000	1070000000	776000000	649000000
Glycerate 2-phosphate	33500000	9210000	17300000	25800000	17500000	9290000	16100000	93200000	25700000	31500000	16600000	42100000	31400000	67000000	91800000	26900000	17700000	32300000
Glycerate 3-phosphate	33500000	9210000	17300000	25800000	17500000	9290000	16100000	93200000	25700000	31500000	16600000	42100000	31400000	67000000	91800000	26900000	17700000	32300000
Glycerophosphocholine	4871623828	10624275414	5999550768	12004349710	10313405682	5986752975	14557285562	12936815518	16422104719	17183890829	24620270769	7626514742	10760089979	10459522087	14861360776	13120723385	10980709862	11243865191
Glycerophosphocholine-2	4390000	7440000	4350000	11800000	7760000	3860000	16000000	11100000	10400000	16000000	25600000	6370000	7920000	7260000	12400000	7800000	7620000	10900000
Glycochenodeoxycholic acid/GUDCA	35400000	34900000	16700000	41800000	146000000	90100000	1680000	2200000	20600000	215000000	33600000	15400000	5390000	2750000	2720000	5360000	12900000	48700000
Glycocholic Acid	1.2996e+08	2.48916e+08	8.17374e+07	7.21554e+07	4.6659e+08	5.74133e+07	5.14018e+06	4.35779e+06	3.3526e+07	437720496	5.74884e+07	4.84731e+07	1.83753e+07	1.55163e+07	2.4448e+07	2.26668e+07	2.00469e+07	5.96615e+07
Guanidineacetic acid	3722890	6646153	3037533	2319777	6359448	3267057	1584805	1965475	4707208	2699520	1744933	1318243	2188299	1574186	1704323	2270442	2075984	1481547
Hexadecanedioic acid	4610000	3110000	3380000	4640000	3400000	2560000	2740000	2600000	3050000	2350000	2970000	3700000	1560000	2370000	3950000	2750000	1470000	1630000
Hypotaurine	133385936	8.43153e+07	92711647	9.92292e+07	3.78853e+07	139023395	1.38987e+08	3.15691e+08	2.11214e+08	8.38364e+07	7.94031e+07	1.3594e+08	6.56645e+07	6.37314e+07	5.8318e+07	4.21457e+07	104357386	5.37997e+07
Ile-Ala	18805264	11720182	11006834	10697972	19122847	8865212	7300591	9954659	8294787	11139797	7104551	12079327	9519344	8248165	12029509	16060832	11631218	11532906
Ile-Ala-2	3230000	1850000	2120000	2200000	2970000	2940000	1870000	2410000	2800000	4090000	1820000	2380000	2370000	1190000	1920000	2860000	3420000	3000000
Kynurenic acid	781000	740000	368000	664000	403000	664000	727000	651000	1720000	2900000	1900000	1130000	1150000	926000	768000	628000	2110000	1430000
L-Acetylcarnitine	9.59535e+08	1266801394	1042157638	9.6339e+08	1485359769	1574251862	2421532731	1088570027	3022360971	2143262714	1910443719	1761165478	1907123720	9.4164e+08	1237267427	1206594231	1918581945	1934132228
Linoleyl carnitine, Linoelaidyl carnitine; acylcarnitine C18:2	8.16992e+07	7.066e+07	4.64872e+07	5.94876e+07	6.42085e+07	5.9724e+07	5.8649e+07	1.32089e+08	9.99268e+07	8.89764e+07	8.44932e+07	2.1057e+08	5.55564e+07	1.40902e+08	1.41436e+08	7.68475e+07	7.13312e+07	7.11114e+07
LPE(16:1)-H	3080000	3150000	2510000	4840000	2260000	2790000	1430000	1930000	1390000	2530000	2170000	1010000	1570000	3070000	528000	1640000	3560000	1660000
LPE(18:1)-H	83400000	103000000	74500000	108000000	78100000	61600000	59800000	69900000	34000000	61500000	80200000	45100000	49600000	87700000	35900000	68900000	82500000	53500000
LPE(20:2)-H	3800000	4510000	2570000	2570000	1690000	1750000	2930000	2150000	1060000	1710000	2470000	1080000	1190000	3120000	1200000	2060000	2010000	1420000
LPE(20:3)-H	7720000	4270000	3320000	6280000	2610000	2350000	3060000	3280000	1570000	3040000	3030000	2340000	1920000	6170000	1750000	2720000	3310000	1940000
LPI(17:0)-H	2230000	3990000	1480000	2430000	1130000	1260000	1870000	1130000	654000	1050000	4240000	1910000	659000	1710000	920000	1410000	1290000	895000
LPI(22:6)-H	5460000	6690000	3880000	4010000	6680000	3560000	3270000	3080000	2310000	3560000	5930000	4750000	2630000	2580000	2180000	3700000	4160000	2880000
L-Serine	4.57653e+07	4.87245e+07	4.27805e+07	4.74798e+07	6.79183e+07	4.53112e+07	3.35848e+07	5.49379e+07	5.56581e+07	5.1918e+07	2.94639e+07	4.77642e+07	3.93945e+07	4.09262e+07	2.80631e+07	2.72425e+07	3.61476e+07	3.09783e+07
L-threonine-2	90400000	153000000	92200000	106000000	142000000	65100000	88300000	98900000	90000000	105000000	74400000	117000000	72000000	75800000	56800000	73700000	83000000	61200000
LysoPC(14:0)	9.26052e+06	1.51535e+07	1.24636e+07	1.25626e+07	9.67092e+06	1.00326e+07	9.48481e+06	6.75859e+06	6.12283e+06	8.25232e+06	1.06926e+07	6.92025e+06	9.50474e+06	9.95863e+06	5.14745e+06	1.01576e+07	1.30515e+07	8.68916e+06
LysoPC(16:1)	2.76751e+07	3.11183e+07	3.10514e+07	3.0013e+07	2.33012e+07	2.79046e+07	1.81474e+07	1.82157e+07	1.82546e+07	2.50317e+07	2.17778e+07	1.60476e+07	2.44291e+07	2.30688e+07	1.06786e+07	2.31815e+07	3.03735e+07	1.90879e+07
LysoPC(18:1)	2.24031e+08	2.34163e+08	1.90588e+08	2.18072e+08	1.72025e+08	1.87804e+08	1.35214e+08	1.65222e+08	1.44554e+08	1.80938e+08	1.51355e+08	9.70909e+07	1.62886e+08	1.6651e+08	1.06905e+08	2.00035e+08	1.88677e+08	1.42314e+08
LysoPE(18:1)	2.79465e+07	3.43479e+07	2.4786e+07	3.31782e+07	2.07067e+07	2.1198e+07	1.81282e+07	2.27047e+07	1.21041e+07	2.08138e+07	2.10725e+07	1.16114e+07	1.26797e+07	2.68629e+07	1.09432e+07	1.96392e+07	2.60422e+07	1.72638e+07
LysoPE(20:1)	1.99529e+06	3.18074e+06	1.16727e+06	1.20303e+06	1.72652e+06	1.6953e+06	1.10992e+06	985907	824340	1.71766e+06	2.04571e+06	581924	1.71832e+06	1.3615e+06	664551	2.13251e+06	2.01401e+06	1.19886e+06
Maltitol	504000	236000	293000	397000	138000	752000	625000	911000	801000	949000	20200	295000	850000	511000	535000	970000	638000	670000
Maltotetraose,Dp4	11000000	1110000	4810000	2340000	1120000	28300000	21700000	33600000	27800000	6490000	3730000	19400000	20000000	81900000	28900000	7010000	12300000	9070000
Myoinositol	374000000	172000000	261000000	295000000	240000000	443000000	472000000	462000000	523000000	369000000	261000000	341000000	496000000	559000000	394000000	495000000	413000000	411000000
Myristoylcarnitine	10621394	18479853	14492215	11357743	13396091	17331405	14425020	20638075	23968320	31343005	24918270	23742746	13758163	15740309	14451402	15712641	18373718	13655738
N1-Acetylspermidine	2.26569e+07	2.63867e+07	2.20472e+07	2.04749e+07	2.88708e+07	2.14911e+07	4.45052e+07	6.54645e+07	5.17611e+07	4.11295e+07	1.99264e+07	4.81157e+07	3.8157e+07	2.77815e+07	4.19081e+07	3.281e+07	3.05419e+07	2.61922e+07
N-Acetylglutamic acid	19900000	32300000	27000000	33400000	37600000	37300000	108000000	73500000	61800000	58200000	93300000	27900000	45000000	41200000	48400000	51800000	77900000	66100000
N-Acetylornithine	12605746	12325457	10845475	11847605	14429496	7378454	8718010	8787903	7849256	14627635	10041641	8292307	6866019	6824534	5810395	10777350	8179382	8627854
NADP(nicotinamide adenine dinucleotide phosphate)	22700000	54500000	48200000	50900000	49300000	24200000	26100000	18600000	35000000	26000000	32200000	18300000	34300000	24700000	19000000	41400000	35700000	27000000
N-amidino-L-aspartate	7896463	7262461	4794137	8165409	10324868	5854822	2630298	2842511	6326617	1607687	1572879	5770462	4233455	5927863	7805824	5773897	2358934	3608193
O-Acetyl-L-carnitine	9.59535e+08	1266801394	1042157638	9.6339e+08	1485359769	1574251862	2421532731	1088570027	3022360971	2143262714	1910443719	1761165478	1907123720	9.4164e+08	1237267427	1206594231	1918581945	1934132228
ophthalmic acid	12355986	11922383	10193611	14524590	60088769	25670470	67715981	44395784	56628732	62844803	57260371	81038935	21379144	19063059	22206626	29950907	8887160	22745552
Palmitoleic acid/Gaidic acid(16:1)	465000000	427000000	370000000	564000000	391000000	270000000	237000000	429000000	251000000	265000000	534000000	867000000	149000000	572000000	244000000	303000000	283000000	173000000
Paraxanthine	374000000	172000000	261000000	295000000	240000000	443000000	472000000	462000000	523000000	369000000	261000000	341000000	496000000	559000000	394000000	495000000	413000000	411000000
phosphocholine	43400000	16900000	33600000	33100000	9380000	23900000	68200000	72900000	83100000	39200000	33600000	123000000	55600000	47500000	38200000	27800000	43800000	49200000
Pivaloylcarnitine	1.62481e+08	1.06927e+08	1.49328e+08	104832451	1.22978e+08	2.33156e+08	2.72209e+08	2.94084e+08	4.54537e+08	2.51842e+08	1.79686e+08	2.04069e+08	2.74129e+08	1.42187e+08	2.26927e+08	2.13662e+08	1.41778e+08	2.30018e+08
Propionylcarnitine	8.61201e+08	1202289566	1417079643	7.02683e+08	1440616325	2141076613	3756116678	2085773816	4151122665	2006350041	1407280978	2069396991	2389228989	1123734684	1837133461	1628815464	1319255861	1879920782
Stachyose	11000000	1110000	4810000	2340000	1120000	28300000	21700000	33600000	27800000	6490000	3730000	19400000	20000000	81900000	28900000	7010000	12300000	9070000
Stearidonic acid(18:4)	18100000	32500000	19700000	30900000	16100000	12000000	13200000	15500000	13500000	9680000	24400000	56700000	10400000	24400000	9320000	13000000	12000000	5380000
succinate semialdehyde	145000000	50600000	88100000	107000000	83800000	156000000	193000000	168000000	195000000	132000000	97100000	140000000	191000000	214000000	130000000	183000000	157000000	145000000
Tagatose/Gulose/Fructose/Galactose/Mannose/Sorbose/Allose	374000000	172000000	261000000	295000000	240000000	443000000	472000000	462000000	523000000	369000000	261000000	341000000	496000000	559000000	394000000	495000000	413000000	411000000
Taurochenodeoxycholic acid	175000000	212000000	348000000	204000000	503000000	183000000	159000000	162000000	150000000	134000000	77400000	293000000	95200000	202000000	109000000	172000000	60900000	152000000
Tetradecanedioic acid	2120000	1540000	1360000	2460000	1670000	1140000	1110000	1180000	1530000	1190000	1340000	1090000	936000	917000	963000	1220000	669000	909000
Tetradecanoylcarnitine	10621394	18479853	14492215	11357743	13396091	17331405	14425020	20638075	23968320	31343005	24918270	23742746	13758163	15740309	14451402	15712641	18373718	13655738
Theophylline	374000000	172000000	261000000	295000000	240000000	443000000	472000000	462000000	523000000	369000000	261000000	341000000	496000000	559000000	394000000	495000000	413000000	411000000
Thymidine	249000	173000	346000	248000	402000	173000	590000	432000	695000	386000	249000	600000	393000	279000	465000	454000	219000	207000
Trigonelline	3.37452e+08	2.15732e+08	4.42269e+08	4.95688e+08	1.9514e+08	2.41334e+08	1.44551e+08	9.95006e+07	1.84655e+08	1.20587e+08	1.04436e+08	5.00688e+07	1.65916e+08	7.42256e+07	1.1353e+08	3.58106e+08	1.01961e+08	6.64073e+07
Uridine 5'-diphosphogalactose	36000000	90900000	69700000	81000000	54700000	49900000	22200000	25700000	71300000	46000000	37900000	40700000	79500000	71200000	34200000	76900000	77900000	77300000
uridine 5'-diphosphoglucose	36000000	90900000	69700000	81000000	54700000	49900000	22200000	25700000	71300000	46000000	37900000	40700000	79500000	71200000	34200000	76900000	77900000	77300000
uridine 5'-diphosphoglucuronic acid	31100000	42500000	129000000	98600000	122000000	48700000	65900000	28000000	121000000	10700000	42900000	42800000	32100000	42900000	24400000	34000000	46500000	19800000
Ursodeoxycholic acid	7030000	21400000	15200000	7480000	12100000	9210000	7080000	5480000	16200000	17900000	14000000	1810000	1550000	1940000	4530000	3460000	698000	5360000
Val-Ala	7226148	3384820	3920028	2952946	5920802	2545319	1916054	2872412	2918513	2754966	2043184	3719393	2553425	2263178	4734633	5194313	4030311	3322870
Val-Gly	12605746	12325457	10845475	11847605	14429496	7378454	8718010	8787903	7849256	14627635	10041641	8292307	6866019	6824534	5810395	10777350	8179382	8627854
VitaminA(All-trans-Retinol)	11900000	12300000	5400000	8650000	10400000	5320000	4860000	6130000	5120000	7080000	7370000	6420000	3800000	9130000	4470000	7460000	5510000	5510000

## Sheet: Significant Chemical groups 
Organic Acids Down in H2		Organic Acids Up in H2		Carbohydrates Up in H2		Fatty Acyls Down in H2
L-threonine		N1-Acetylspermidine		D-mannose 6-phosphate		Dephospho-CoA
L-Serine		Ophthalmic acid		Maltotetraose		Adipic acid
4-Guanidinobutanoic acid		Glycerate 3-phosphate		6-Phosphogluconic acid		Capric acid
L-Allothreonine				D-Glucose 6-phosphate		3-Methylglutarylcarnitine
Guanidineacetic acid				Stachyose		Hexadecanedioic acid
Allantoic acid				beta-D-Glucosamine		Tetradecanedioic acid
N-amidino-L-aspartate						Eicosapentaenoic acid
N-Acetylornithine						Stearidonic acid
4-acetamidobutanoate						5-Acetamidovalerate
Ile-Ala
Val-Ala
Val-Gly
3-Methylpentanedioic acid
						Fatty Acyls Up in H2
Nucleic Acids Down in H2		Nucleic Acids Up in H2		Sterol Lipids Down inH2		cis-5-Tetradecenoylcarnitine
Adenine		Deoxyinosine		Glycocholic Acid		Tetradecanoylcarnitine
Uridine 5'-diphosphogalactose		Thymidine		Ursodeoxycholic acid		2-Hydroxylauroylcarnitine
uridine 5'-diphosphoglucuronic acid		Deoxyadenosine		Taurochenodeoxycholic acid		2-Hydroxymyristoylcarnitine
		Paraxanthine		Corticosterone		3-Hydroxyhexadecanoylcarnitine
		Theophylline				Acetoacetic acid
		5'-deoxyadenosine				L-Acetylcarnitine
						2-Methylbutyroylcarnitine
						Propionylcarnitine
						Acylcarnitine C18:0
						succinate semialdehyde
						Linoelaidyl carnitine

## Sheet: Pathway Annotation 
Organic Acids Down in H2				Organic Acids Up in H2
Pathway Name	p	Impact		Pathway Name	p	Impact
Glycine, serine and threonine metabolism	2.5058e-05	0.25477		Cysteine and methionine metabolism	0.064224	0
Arginine and proline metabolism	0.0011159	0.02346
Aminoacyl-tRNA biosynthesis	0.030935	0.16667		Nucleic Acids Up in H2
Valine, leucine and isoleucine biosynthesis	0.046836	0		Pathway Name	p	Impact
Arginine biosynthesis	0.080673	0		Purine metabolism	0.025224	0.01143
Sphingolipid metabolism	0.1188	0		Caffeine metabolism	0.046851	0.69231
Glyoxylate and dicarboxylate metabolism	0.17587	0.04233		Pyrimidine metabolism	0.14561	0.05986
Cysteine and methionine metabolism	0.18089	0.02184
Purine metabolism	0.33209	0.00012		Fatty Acyls Up in H2
				Pathway Name	p	Impact
Nucleic Acids Down in H2				Butanoate metabolism	0.00054736	0.14286
Pathway Name	p	Impact		Synthesis and degradation of ketone bodies	0.013201	0.6
Amino sugar and nucleotide sugar metabolism	0.0017289	0.04804		Alanine, aspartate and glutamate metabolism	0.072251	0.04808
Ascorbate and aldarate metabolism	0.019762	0.25		Valine, leucine and isoleucine degradation	0.10199	0
Pentose and glucuronate interconversions	0.035383	0.125		Tyrosine metabolism	0.10687	0
Galactose metabolism	0.052758	0.03235
Purine metabolism	0.12564	0.00459		Carbohydrates Up in H2
				Pathway Name	p	Impact
Fatty Acyls Down in H2				Neomycin, kanamycin and gentamicin biosynthesis	0.0079391	0
Pathway Name	p	Impact		Starch and sucrose metabolism	0.069582	0.13851
alpha-Linolenic acid metabolism	0.058883	0		Fructose and mannose metabolism	0.069582	0.15735
Pantothenate and CoA biosynthesis	0.08504	0.2		Pentose phosphate pathway	0.080777	0.1311
Biosynthesis of unsaturated fatty acids	0.1558	0		Galactose metabolism	0.10283	0.05832
Fatty acid biosynthesis	0.19904	0		Inositol phosphate metabolism	0.11369	0
				Amino sugar and nucleotide sugar metabolism	0.1386	0.08137
Sterol Lipids Down inH2
Pathway Name	p	Impact
Primary bile acid biosynthesis	0.0052478	0.0457
Steroid hormone biosynthesis	0.18918	0.02572

## Sheet: Up H2 vs C_With FC
Up , HI/CTRL						Up HRW/CTRL
	FC(HI/CTRL)	log2(FC)	raw.pval				FC(HRW/CTRL)	log2(FC)	raw.pval
6-Phosphogluconic acid	4.1321	2.0469	0.0094415			6-Phosphogluconic acid	3.0367	1.6025	0.018077
Maltotetraose,Dp4	3.0783	1.6221	0.045003			ophthalmic acid-2	2.774	1.472	0.0021465
Stachyose	3.0783	1.6221	0.045003			3-Hydroxy-5, 8-tetradecadiencarnitine	2.7478	1.4583	0.019663
Deoxyinosine-2	2.8431	1.5075	0.038554			ophthalmic acid	2.5311	1.3397	0.002973
Glycerate 2-phosphate	2.3737	1.2472	0.042998			phosphocholine	2.4308	1.2814	0.015347
Glycerate 3-phosphate	2.3737	1.2472	0.042998			4-hydroxy-2-quinolinecarboxylic acid	2.3147	1.2108	0.02052
3-Hydroxy-5, 8-tetradecadiencarnitine	2.0619	1.044	0.036263			Kynurenic acid	2.3147	1.2108	0.02052
beta-D-Glucosamine	2.0045	1.0033	0.026394			N-Acetylglutamic acid	2.0955	1.0673	0.011724
D-Mannosamine	2.0045	1.0033	0.026394			2-Hydroxymyristoylcarnitine	2.0479	1.0341	0.026107
galactosamine	2.0045	1.0033	0.026394			Glycerophosphocholine-2	2.006	1.0043	0.0237
4-hydroxy-2-quinolinecarboxylic acid	1.9205	0.94148	0.024509			3-Hydroxyhexadecanoylcarnitine	1.9867	0.99036	0.025584
Kynurenic acid	1.9205	0.94148	0.024509			2-Hydroxylauroylcarnitine	1.936	0.95309	0.0072637
2'-deoxyadenosine-2	1.9151	0.93742	0.020554			3-hydroxydodecanoyl carnitine	1.936	0.95309	0.0072637
5'-deoxyadenosine-2	1.9151	0.93742	0.020554			Propionylcarnitine	1.8698	0.90287	0.037757
Deoxyadenosine-2	1.9151	0.93742	0.020554			N1-Acetylspermidine	1.77	0.82371	0.015831
D-fructose 6-phosphate	1.7933	0.84262	0.048783			2-Methylbutyroylcarnitine	1.7536	0.81028	0.019517
D-galactose 1-phosphate	1.7933	0.84262	0.048783			2-Methylbutyroylcarnitine; 3-Methylbutyrylcarnitine	1.7536	0.81028	0.019517
D-Glucose 1-phosphate	1.7933	0.84262	0.048783			Pivaloylcarnitine	1.7536	0.81028	0.019517
D-Glucose-6-phosphate	1.7933	0.84262	0.048783			Glycerophosphocholine	1.7469	0.80481	0.028706
D-mannose 6-phosphate	1.7933	0.84262	0.048783			Thymidine	1.7265	0.78781	0.040224
Maltitol	1.7584	0.81425	0.028628			DL-Stearoylcarnitine	1.6908	0.75775	0.023536
N-Acetylglutamic acid	1.7394	0.79855	0.0041627			3-hydroxydecanoyl carnitine	1.6873	0.75474	0.016498
Glucosamine	1.6947	0.76101	0.016397			Linoleyl carnitine, Linoelaidyl carnitine; acylcarnitine C18:2	1.6277	0.70287	0.047864
3-dehydroshikimate	1.6624	0.73326	0.026389			cis-5-Tetradecenoylcarnitine	1.616	0.69246	0.023297
Arabinose	1.6463	0.71921	0.015229			L-Acetylcarnitine	1.5869	0.66618	0.043719
Arabinose/Xylulose/Ribulose/Arabinose/Ribose/Xylose/Lyxose	1.6463	0.71921	0.015229			O-Acetyl-L-carnitine	1.5869	0.66618	0.043719
Allantoin	1.5931	0.67185	0.022762			Myristoylcarnitine	1.5001	0.58504	0.012696
Acetoacetic acid/2-Ketobutyric acid	1.5668	0.64783	0.01904			Tetradecanoylcarnitine	1.5001	0.58504	0.012696
succinate semialdehyde	1.5656	0.64668	0.019139
Myoinositol	1.5066	0.5913	0.012293
Paraxanthine	1.5066	0.5913	0.012293
Tagatose/Gulose/Fructose/Galactose/Mannose/Sorbose/Allose	1.5066	0.5913	0.012293
Theophylline	1.5066	0.5913	0.012293

## Sheet: Down H2 vs C_With FC
Down , HI/CTRL							Down , HRW/CTRL
	FC(HI/CTRL)	log2(FC)	raw.pval					FC(HRW/CTRL)	log2(FC)	raw.pval
L-Serine	0.66662	-0.58507	0.0023226				LysoPC(18:1)	0.65967	-0.60018	0.0010425
Palmitoleic acid/Gaidic acid(16:1)	0.66221	-0.59463	0.036872				Benzylamine	0.65811	-0.6036	0.000491
N-Acetylornithine	0.66051	-0.59834	0.0063447				Glutathione-2	0.65197	-0.61713	0.03443
Val-Gly	0.66051	-0.59834	0.0063447				Allantoic acid	0.65027	-0.6209	0.00036727
Adenine	0.6416	-0.64025	0.041024				LysoPC(14:0)	0.64708	-0.62799	0.0025372
VitaminA(All-trans-Retinol)	0.641	-0.6416	0.039389				Ile-Ala	0.64048	-0.64278	0.025484
allothreonine-2	0.63879	-0.64659	0.0091397				Dephospho-CoA-2	0.63906	-0.64598	0.024152
L-threonine-2	0.63879	-0.64659	0.0091397				LPE(18:1)-H	0.63532	-0.65445	0.006007
4-acetamidobutanoate	0.63652	-0.65173	0.018666				LysoPC(16:1)	0.63484	-0.65554	9.65e-05
Dephospho-CoA-2	0.62957	-0.66756	0.0036251				VitaminA(All-trans-Retinol)	0.63405	-0.65733	0.025471
Hexadecanedioic acid	0.62946	-0.66781	0.023226				Capric acid(10:0)	0.62976	-0.66712	0.011232
LPE(20:2)-H	0.62542	-0.67711	0.044975				LysoPE(20:1)	0.61293	-0.70621	0.049403
5-Acetamidovalerate-2	0.61967	-0.69042	0.0022266				LysoPE(18:1)	0.60589	-0.72286	0.0032086
Eicosapentaenoic acid(20:5)	0.61881	-0.69243	0.043866				Dephospho-CoA	0.6052	-0.72451	0.013263
3-Methylglutarylcarnitine	0.59667	-0.74501	0.033499				Uridine 5'-diphosphogalactose	0.60021	-0.73645	0.032048
Biotin	0.5901	-0.76097	0.0087167				uridine 5'-diphosphoglucose	0.60021	-0.73645	0.032048
LPI(22:6)-H	0.58472	-0.77419	0.0039366				NADP(nicotinamide adenine dinucleotide phosphate)	0.58513	-0.77318	0.027738
Stearidonic acid(18:4)	0.55411	-0.85175	0.022947				Val-Ala	0.57513	-0.79804	0.031075
Tetradecanedioic acid	0.53653	-0.89827	0.0014242				LPE(20:3)-H	0.5666	-0.8196	0.043673
LPI(17:0)-H	0.53454	-0.90364	0.023954				Taurochenodeoxycholic acid	0.55298	-0.8547	0.044006
Taurochenodeoxycholic acid	0.46622	-1.1009	0.01275				Guanidineacetic acid	0.52126	-0.93993	0.023988
4-Guanidinobutanoic acid	0.46029	-1.1194	0.023533				LPE(16:1)-H	0.51831	-0.94812	0.0020508
Anthranilate	0.4393	-1.1867	0.011149				Adipic acid	0.51076	-0.96928	0.029841
Trigonelline	0.4393	-1.1867	0.011149				3-methyglutaric acid-2	0.51015	-0.971	0.029358
Guanidineacetic acid	0.43928	-1.1868	0.0021715				N-amidino-L-aspartate	0.4412	-1.1805	0.0064497
Eicosanoyl-EA	0.43099	-1.2143	0.034371				Corticosterone	0.43081	-1.2149	0.020265
uridine 5'-diphosphoglucuronic acid	0.40665	-1.2982	0.018112				Glycocholic acid-2	0.34474	-1.5364	0.049917
Corticosterone	0.29924	-1.7406	0.0064565				Anthranilate	0.34158	-1.5497	0.0014727
Ursodeoxycholic acid	0.24434	-2.033	0.0017189				Trigonelline	0.34158	-1.5497	0.0014727
Glycochenodeoxycholic acid/GUDCA	0.2124	-2.2352	0.006204
Glycocholic Acid	0.15197	-2.7181	0.0013399
Glycocholic acid-2	0.13652	-2.8728	0.00085983

## Sheet: List of Up in all H2 vs C
			Matched name
6-Phosphogluconic acid			6-Phosphogluconic acid
Maltotetraose			Maltotetraose
Stachyose			Stachyose
Deoxyinosine			Deoxyinosine
Glycerate 2-phosphate			Glycerate 2-phosphate
Glycerate 3-phosphate			Glycerate 3-phosphate
3-Hydroxy-5, 8-tetradecadiencarnitine			3-Hydroxy-5, 8-tetradecadiencarnitine
beta-D-Glucosamine			beta-D-Glucosamine
D-Mannosamine			D-Mannosamine
galactosamine			galactosamine
4-hydroxy-2-quinolinecarboxylic acid			4-hydroxy-2-quinolinecarboxylic acid
Kynurenic acid			Kynurenic acid
2'-deoxyadenosine			2'-deoxyadenosine
5'-deoxyadenosine			5'-deoxyadenosine
Deoxyadenosine			Deoxyadenosine
D-fructose 6-phosphate			D-fructose 6-phosphate
D-galactose 1-phosphate			D-galactose 1-phosphate
D-Glucose 1-phosphate			D-Glucose 1-phosphate
D-Glucose 6-phosphate			Glucose 6-phosphate
D-mannose 6-phosphate			D-mannose 6-phosphate
Maltitol			Maltitol
N-Acetylglutamic acid			N-Acetylglutamic acid
Glucosamine			Glucosamine
3-dehydroshikimate			3-dehydroshikimate
Arabinose			Arabinose
Arabinose/Xylulose/Ribulose/Arabinose/Ribose/Xylose/Lyxose			Arabinose
Allantoin			Allantoin
Acetoacetic acid/2-Ketobutyric acid			Acetoacetic acid
succinate semialdehyde			succinate semialdehyde
Myoinositol			Myoinositol
Paraxanthine			Paraxanthine
Tagatose/Gulose/Fructose/Galactose/Mannose/Sorbose/Allose			Tagatose
Theophylline			Theophylline
ophthalmic acid			ophthalmic acid
phosphocholine			phosphocholine
2-Hydroxymyristoylcarnitine			2-Hydroxymyristoylcarnitine
Glycerophosphocholine			Glycerophosphocholine
3-Hydroxyhexadecanoylcarnitine			3-Hydroxyhexadecanoylcarnitine
2-Hydroxylauroylcarnitine			2-Hydroxylauroylcarnitine
3-hydroxydodecanoyl carnitine			3-hydroxydodecanoyl carnitine
Propionylcarnitine			Propionylcarnitine
N1-Acetylspermidine			N1-Acetylspermidine
2-Methylbutyroylcarnitine			2-Methylbutyroylcarnitine
2-Methylbutyroylcarnitine; 3-Methylbutyrylcarnitine			3-Methylbutyrylcarnitine
Pivaloylcarnitine			Pivaloylcarnitine
Thymidine			Thymidine
DL-Stearoylcarnitine			Acylcarnitine C18:0
3-hydroxydecanoyl carnitine			3-hydroxydecanoyl carnitine
Linoleyl carnitine, Linoelaidyl carnitine; acylcarnitine C18:2			Acylcarnitine C18:2
cis-5-Tetradecenoylcarnitine			cis-5-Tetradecenoylcarnitine
L-Acetylcarnitine			L-Acetylcarnitine
O-Acetyl-L-carnitine			O-Acetyl-L-carnitine
Myristoylcarnitine			Myristoylcarnitine
Tetradecanoylcarnitine			Tetradecanoylcarnitine

## Sheet: List of Down in all H2 vs C
	Matched name
3-methyglutaric acid	3-Methylpentanedioic acid
3-Methylglutarylcarnitine	3-Methylglutarylcarnitine
4-acetamidobutanoate	4-acetamidobutanoate
4-Guanidinobutanoic acid	4-Guanidinobutanoic acid
5-Acetamidovalerate	5-Acetamidovalerate
Adenine	Adenine
Adipic acid	Adipic acid
Allantoic acid	Allantoic acid
allothreonine	L-Allothreonine
Anthranilate	Anthranilate
Benzylamine	Benzylamine
Biotin	Biotin
Capric acid(10:0)	Capric acid
Corticosterone	Corticosterone
Dephospho-CoA	Dephospho-CoA
Eicosanoyl-EA	N-arachidoylethanolamine
Eicosapentaenoic acid(20:5)	Eicosapentaenoic acid
Glutathione	Glutathione
Glycochenodeoxycholic acid/GUDCA	Glycochenodeoxycholic acid
Glycocholic Acid	Glycocholic Acid
Guanidineacetic acid	Guanidineacetic acid
Hexadecanedioic acid	Hexadecanedioic acid
Ile-Ala	Ile-Ala
LPE(16:1)-H	1-Palmitoleoyl-2-hydroxy-sn-glycero-3-phosphoethanolamine
LPE(18:1)-H	1-18:1-Lysophosphatidylethanolamine
LPE(20:2)-H	1-Hydroxy-2-eicosadienoyl-sn-glycero-3-phosphoethanolamine
LPE(20:3)-H	1-Homo-g-linolenoyl-2-hydroxy-sn-glycero-3-phosphoethanolamine
LPI(17:0)-H	LPI 17:0
LPI(22:6)-H	Phosphatidylinositol(22:6/18:0)
L-Serine	L-Serine
L-threonine	L-threonine
LysoPC(14:0)	1-Myristoyl-glycero-3-phosphocholine
LysoPC(16:1)	1-16:0-LysoPC
LysoPC(18:1)	LysoPC(18:1(9Z)/0:0)
LysoPE(18:1)	LysoPE(18:1(9Z)/0:0)
LysoPE(20:1)	LysoPE(0:0/20:1(11Z))
N-Acetylornithine	N-Acetylornithine
NADP(nicotinamide adenine dinucleotide phosphate)	NADP
N-amidino-L-aspartate	N-amidino-L-aspartate
Palmitoleic acid/Gaidic acid(16:1)	Palmitoleic acid
Stearidonic acid(18:4)	Stearidonic acid
Taurochenodeoxycholic acid	Taurochenodeoxycholic acid
Tetradecanedioic acid	Tetradecanedioic acid
Trigonelline	Trigonelline
Uridine 5'-diphosphogalactose	Uridine 5'-diphosphogalactose
uridine 5'-diphosphoglucose	uridine 5'-diphosphoglucose
uridine 5'-diphosphoglucuronic acid	uridine 5'-diphosphoglucuronic acid
Ursodeoxycholic acid	Ursodeoxycholic acid
Val-Ala	Val-Ala
Val-Gly	Val-Gly
VitaminA(All-trans-Retinol)	All-trans-Retinol
