# Supplementary material for: Long-term and daily use of molecular hydrogen induces reprogramming of liver metabolism in rats by modulating NADP/NADPH redox pathways
Source: Sci Rep. 2022 Mar 10;12:3904. doi: 10.1038/s41598-022-07710-6 (PMC8913832; doi:10.1038/s41598-022-07710-6)
Supplement: Supplementary file 3 — Supplementary Information 3. [file 41598_2022_7710_MOESM3_ESM.xlsx]

## Sheet: Gene Metabo Network
Subnetwork 1					Subnetwork 2
Id	Label	Degree	Betweenness		Id	Label	Degree	Betweenness
C00006	NADP	20	883.5		C06428	Eicosapentaenoic acid	6	15
C02140	Corticosterone	5	314		5465	PPARA	1	0
C00147	Adenine	4	272.5		6720	SREBF1	1	0
C07130	Theophylline	4	129		5054	SERPINE1	1	0
136	ADORA2B	3	204		5742	PTGS1	1	0
8942	KYNU	3	128		1240	CMKLR1	1	0
C00437	N-Acetylornithine	3	128		2173	FABP7	1	0
3291	HSD11B2	2	324
4942	OAT	2	164
6554	SLC10A1	2	164		Subnetwork 3
952	CD38	2	144		Id	Label	Degree	Betweenness
50507	NOX4	2	144		C00065	L-Serine	4	9
C07880	Ursodeoxycholic acid	2	126		10993	SDS	2	4
2875	GPT	2	86		189	AGXT	1	0
122970	ACOT4	2	44		80835	TAS1R1	1	0
435	ASL	2	44		113675	SDSL	1	0
C00051	Glutathione	2	44		C00188	L-Threonine	1	0
C01717	Kynurenic acid	2	44
9420	CYP7B1	1	0
56603	CYP26B1	1	0		Subnetwork 4
1592	CYP26A1	1	0		Id	Label	Degree	Betweenness
216	ALDH1A1	1	0		C00092	Glucose 6-phosphate	3	4.5
1718	DHCR24	1	0		C00085	Fructose 6-phosphate	3	4.5
3156	HMGCR	1	0		5740	PTGIS	2	2
1582	CYP8B1	1	0		5207	PFKFB1	2	2
3157	HMGCS1	1	0		3101	HK3	1	0
8630	HSD17B6	1	0		5551	PRF1	1	0
51084	CRYL1	1	0
8644	AKR1C3	1	0
4842	NOS1	1	0		Subnetwork 5
22949	PTGR1	1	0		Id	Label	Degree	Betweenness
219	ALDH1B1	1	0		18	ABAT	3	5
6833	ABCC8	1	0		C00167	Uridine diphosphate glucuronic acid	2	3
8864	PER2	1	0		1733	DIO1	1	0
5187	PER1	1	0		C00232	Succinic acid semialdehyde	1	0
866	SERPINA6	1	0		C01035	4-Guanidinobutanoic acid	1	0
445	ASS1	1	0
22914	KLRK1	1	0
9734	HDAC9	1	0		Subnetwork 6
4311	MME	1	0		Id	Label	Degree	Betweenness
5142	PDE4B	1	0		C00214	Thymidine	2	1
130013	ACMSD	1	0		595	CCND1	1	0
C01571	Capric acid	1	0		55811	ADCY10	1	0
C00581	Guanidoacetic acid	1	0
C00108	2-Aminobenzoic acid	1	0
C13747	Paraxanthine	1	0

## Sheet: Diff Exp Metabo
					Up in all H2 vs C
6-Phosphogluconic acid
Maltotetraose
Stachyose
Deoxyinosine
Glycerate 2-phosphate
Glycerate 3-phosphate
3-Hydroxy-5, 8-tetradecadiencarnitine
beta-D-Glucosamine
D-Mannosamine
galactosamine
4-hydroxy-2-quinolinecarboxylic acid
Kynurenic acid
2'-deoxyadenosine
5'-deoxyadenosine
Deoxyadenosine
D-fructose 6-phosphate
D-galactose 1-phosphate
D-Glucose 1-phosphate
D-Glucose 6-phosphate
D-mannose 6-phosphate
Maltitol
N-Acetylglutamic acid
Glucosamine
3-dehydroshikimate
Arabinose
Arabinose
Allantoin
Acetoacetic acid
succinate semialdehyde
Myoinositol
Paraxanthine
Tagatose
Theophylline
ophthalmic acid
phosphocholine
2-Hydroxymyristoylcarnitine
Glycerophosphocholine
3-Hydroxyhexadecanoylcarnitine
2-Hydroxylauroylcarnitine
3-hydroxydodecanoyl carnitine
Propionylcarnitine
N1-Acetylspermidine
2-Methylbutyroylcarnitine
3-Methylbutyrylcarnitine
Pivaloylcarnitine
Thymidine
Acylcarnitine C18:0
3-hydroxydecanoyl carnitine
Acylcarnitine C18:2
cis-5-Tetradecenoylcarnitine
L-Acetylcarnitine
O-Acetyl-L-carnitine
Myristoylcarnitine
Tetradecanoylcarnitine
3-Methylpentanedioic acid				Down in all H2 vs C
3-Methylglutarylcarnitine
4-acetamidobutanoate
4-Guanidinobutanoic acid
5-Acetamidovalerate
Adenine
Adipic acid
Allantoic acid
L-Allothreonine
Anthranilate
Benzylamine
Biotin
Capric acid
Corticosterone
Dephospho-CoA
N-arachidoylethanolamine
Eicosapentaenoic acid
Glutathione
Glycochenodeoxycholic acid
Glycocholic Acid
Guanidineacetic acid
Hexadecanedioic acid
Ile-Ala
1-Palmitoleoyl-2-hydroxy-sn-glycero-3-phosphoethanolamine
1-18:1-Lysophosphatidylethanolamine
1-Hydroxy-2-eicosadienoyl-sn-glycero-3-phosphoethanolamine
1-Homo-g-linolenoyl-2-hydroxy-sn-glycero-3-phosphoethanolamine
LPI 17:0
Phosphatidylinositol(22:6/18:0)
L-Serine
L-threonine
1-Myristoyl-glycero-3-phosphocholine
1-16:0-LysoPC
LysoPC(18:1(9Z)/0:0)
LysoPE(18:1(9Z)/0:0)
LysoPE(0:0/20:1(11Z))
N-Acetylornithine
NADP
N-amidino-L-aspartate
Palmitoleic acid
Stearidonic acid
Taurochenodeoxycholic acid
Tetradecanedioic acid
Trigonelline
Uridine 5'-diphosphogalactose
uridine 5'-diphosphoglucose
uridine 5'-diphosphoglucuronic acid
Ursodeoxycholic acid
Val-Ala
Val-Gly
All-trans-Retinol

## Sheet: DEGs
PFKFB1			pfkfb1
RT1-BA			rt1-ba
RHOBTB1			rhobtb1
FABP7			fabp7
NPTX2			nptx2
ABCB9			abcb9
NOS1			nos1
CYP3A9			cyp3a9
SERPINE1			serpine1
POR			por
RHBDD2			rhbdd2
HRASLS			hrasls
EHHADH			ehhadh
FRAS1			fras1
SLC10A6			slc10a6
NCAM2			ncam2
TFCP2L1			tfcp2l1
TMEM100			tmem100
HLF			hlf
MBNL3			mbnl3
HSD17B6			hsd17b6
LAMC2			lamc2
HGD			hgd
ADAM11			adam11
ADORA2B			adora2b
SLC25A47			slc25a47
MID1IP1			mid1ip1
NR1I3			nr1i3
TOMM40L			tomm40l
ADORA1			adora1
SREBF1			srebf1
EPHX1			ephx1
AABR07014550.1			aabr07014550.1
GREM2			grem2
ZFP354A			zfp354a
ACMSD			acmsd
ABCA8			abca8
ENPP2			enpp2
DNAH9			dnah9
TOR3A			tor3a
CHRDL1			chrdl1
LPIN1			lpin1
ANGPTL1			angptl1
SYT2			syt2
RPRM			rprm
ABCG5			abcg5
UPP2			upp2
ABCG8			abcg8
SLC1A2			slc1a2
SLC10A1			slc10a1
NNMT			nnmt
ETV6			etv6
USP2			usp2
DHCR24			dhcr24
BHLHE40			bhlhe40
LEAP2			leap2
TTC9			ttc9
SBSPON			sbspon
TRIB3			trib3
FBLN2			fbln2
PER1			per1
ANGPTL4			angptl4
ASNS			asns
GLB1L2			glb1l2
PLPPR1			plppr1
ACER2			acer2
COL27A1			col27a1
LOC100362350			loc100362350
CGREF1			cgref1
RGN			rgn
KLHL23			klhl23
TMEM30B			tmem30b
PTGIS			ptgis
NAB2			nab2
ANTXR1			antxr1
MAP3K6			map3k6
IRAK1BP1			irak1bp1
CRYL1			cryl1
SLC6A6			slc6a6
OTUB2			otub2
ACCS			accs
CHN2			chn2
SERPINA6			serpina6
PAPLN			papln
MME			mme
PDXP			pdxp
CAR2			car2
TAS1R1			tas1r1
WEE1			wee1
ENPP5			enpp5
CHMP4C			chmp4c
SARM1			sarm1
HDC			hdc
SERPINA3C			serpina3c
PLAU			plau
LOC103689968			loc103689968
MSANTD1			msantd1
CLSTN3			clstn3
SULT1C3			sult1c3
FAM167A			fam167a
PPP1R3B			ppp1r3b
ANGPTL8			angptl8
PTP4A1			ptp4a1
ACPP			acpp
DUSP4			dusp4
PCSK5			pcsk5
ADH1			adh1
MAFF			maff
MDH1B			mdh1b
PTK6			ptk6
PLXNA4			plxna4
EPHA4			epha4
CYP2C24			cyp2c24
NRIP3			nrip3
NPAS2			npas2
PHTF2			phtf2
GPAT2			gpat2
IGSF10			igsf10
NOX4			nox4
NTRK1			ntrk1
ALPL			alpl
HSD17B2			hsd17b2
ST8SIA1			st8sia1
OLFML2A			olfml2a
KLKB1			klkb1
SDC4			sdc4
CHAC1			chac1
ARNTL			arntl
OCA2			oca2
CCNE1			ccne1
LPIN2			lpin2
PTGR1			ptgr1
NRG4			nrg4
FAM46C			fam46c
CD52			cd52
PTGDS			ptgds
DNAH6			dnah6
WDR34			wdr34
SORBS1			sorbs1
LOXL4			loxl4
NAT8F3			nat8f3
RBP7			rbp7
PIF1			pif1
PHLPP2			phlpp2
NPTXR			nptxr
PPP1R3G			ppp1r3g
DNASE2B			dnase2b
ADGRV1			adgrv1
NIM1K			nim1k
CCL22			ccl22
ENC1			enc1
PDE6C			pde6c
NGEF			ngef
RAB38			rab38
OAT			oat
DSG1			dsg1
IGFBP2			igfbp2
PXMP4			pxmp4
NKX1-2			nkx1-2
HSD11B2			hsd11b2
SLC17A2			slc17a2
DCDC2			dcdc2
GNAT1			gnat1
ALDH1A1			aldh1a1
PRKCDBP			prkcdbp
CHN1			chn1
PER3			per3
DLG4			dlg4
OLR59			olr59
AC096030.1			ac096030.1
HERPUD1			herpud1
REG4			reg4
ADRB2			adrb2
GNAT2			gnat2
TEF			tef
EGR1			egr1
ACKR2			ackr2
CYP8B1			cyp8b1
COLQ			colq
HACL1			hacl1
GADD45B			gadd45b
ATF5			atf5
PER2			per2
GFRA3			gfra3
NUCB2			nucb2
S1PR2			s1pr2
IL6R			il6r
CCND1			ccnd1
RUNDC3A			rundc3a
DBP			dbp
ABCC8			abcc8
CPXM1			cpxm1
LAG3			lag3
PPARA			ppara
RGD1561849			rgd1561849
ID1			id1
FKBP5			fkbp5
SIGLEC8			siglec8
FAM169B			fam169b
APOL11A			apol11a
ADAMTS9			adamts9
GPRIN3			gprin3
AGXT			agxt
EME1			eme1
TMEM56			tmem56
PIGU			pigu
AGO4			ago4
LRAT			lrat
NMT2			nmt2
FAM179A			fam179a
CAPS2			caps2
KIF7			kif7
RGS16			rgs16
ADM			adm
FAXDC2			faxdc2
TMIE			tmie
RAPGEFL1			rapgefl1
TOX3			tox3
GBP4			gbp4
TRIM80			trim80
PRSS32			prss32
KYNU			kynu
ATP2B2			atp2b2
DPP6			dpp6
LOC367746			loc367746
CPB1			cpb1
CYP2J4			cyp2j4
TRIM30C			trim30c
NXPE5			nxpe5
MAP3K5			map3k5
TUBA3B			tuba3b
ECM2			ecm2
GBP2			gbp2
TMEM200B			tmem200b
H3F3C			h3f3c
MGC114492			mgc114492
RGD1565117			rgd1565117
OSMR			osmr
RGD1307537			rgd1307537
CACNA1H			cacna1h
LOC689065			loc689065
MUG1			mug1
CCDC162			ccdc162
CATIP			catip
AABR07021930.1			aabr07021930.1
CAMK2N2			camk2n2
FABP12			fabp12
PRAM1			pram1
AASS			aass
OMD			omd
PTK7			ptk7
CD209A			cd209a
RGD1559960			rgd1559960
SULT1C2			sult1c2
RGD1310081			rgd1310081
PGLYRP2			pglyrp2
DNASE1L2			dnase1l2
RHOF			rhof
ASB5			asb5
ANKRD65			ankrd65
AY172581.24			ay172581.24
LOC684762			loc684762
AK4			ak4
RUSC2			rusc2
ADH4			adh4
OLR1353			olr1353
PTGFR			ptgfr
CITED4			cited4
NR1D2			nr1d2
LOC367975			loc367975
LOC100910057			loc100910057
SLCO1A4			slco1a4
LOC100910235			loc100910235
KRTCAP3			krtcap3
LOC100910163			loc100910163
LOC684828			loc684828
LOC100911107			loc100911107
NUP62			nup62
RGD1559482			rgd1559482
HIST2H3C2			hist2h3c2
LOC102556347			loc102556347
SHD			shd
TOB2			tob2
HSPA1B			hspa1b
FAM102A			fam102a
UBAP1L			ubap1l
RN50_5_0814.13			rn50_5_0814.13
RN50_5_0814.15			rn50_5_0814.15
RN50_1_0959.1			rn50_1_0959.1
5_8S_RRNA			5_8s_rrna
AABR07068043.1			aabr07068043.1
TCF24			tcf24
PRPH			prph
LOC685767			loc685767
ADCY10			adcy10
LONRF1			lonrf1
AABR07030091.1			aabr07030091.1
RUNX3			runx3
KLF11			klf11
AABR07072511.1			aabr07072511.1
AABR07068203.1			aabr07068203.1
AABR07030086.1			aabr07030086.1
AABR07035832.1			aabr07035832.1
ALAS1			alas1
LOC103693189			loc103693189
GARNL3			garnl3
SLC12A3			slc12a3
PLA1A			pla1a
AABR07065118.1			aabr07065118.1
ITGA5			itga5
RNF125			rnf125
AABR07044001.4			aabr07044001.4
AC141997.1			ac141997.1
AABR07001634.1			aabr07001634.1
CRYM			crym
DIO1			dio1
ACOT12			acot12
AABR07042825.1			aabr07042825.1
PVT1			pvt1
HMCN2			hmcn2
LY86			ly86
CDKN1A			cdkn1a
PRF1			prf1
UNC5B			unc5b
CMKLR1			cmklr1
UBD			ubd
RT1-S3			rt1-s3
PKIB			pkib
ASL			asl
MMD2			mmd2
RGD1562310			rgd1562310
OASL			oasl
OAS1A			oas1a
SDS			sds
SDSL			sdsl
MX1			mx1
MX2			mx2
SIDT1			sidt1
CD200R1L			cd200r1l
GPAT3			gpat3
LOC100910270			loc100910270
RASGEF1B			rasgef1b
ITM2A			itm2a
STXBP5L			stxbp5l
ABAT			abat
SOCS3			socs3
CD38			cd38
FCRLA			fcrla
RGD1305733			rgd1305733
LGALS3BP			lgals3bp
MPV17L			mpv17l
FMO2			fmo2
GPA33			gpa33
KCNH1			kcnh1
HDAC9			hdac9
NHP2			nhp2
TLR7			tlr7
SCIN			scin
CD244			cd244
NUSAP1			nusap1
ELF4			elf4
PDE4B			pde4b
ZBP1			zbp1
INSIG1			insig1
ZFP189			zfp189
LY6E			ly6e
NR0B2			nr0b2
CYP51			cyp51
KLRB1A			klrb1a
NFKBIA			nfkbia
PTGS1			ptgs1
SOX12			sox12
RSAD2			rsad2
MSC			msc
RHPN1			rhpn1
CD46			cd46
TBXAS1			tbxas1
TP53INP1			tp53inp1
GINS1			gins1
JDP2			jdp2
RP1			rp1
ASS1			ass1
SLC25A21			slc25a21
RGD1304963			rgd1304963
TBX21			tbx21
CYP7B1			cyp7b1
SEBOX			sebox
ACOT2			acot2
RAB30			rab30
SLC13A2			slc13a2
NRG1			nrg1
HSPB2			hspb2
TMEM229B			tmem229b
COL6A5			col6a5
CCR7			ccr7
CPA3			cpa3
LAYN			layn
ALDH1B1			aldh1b1
GLDC			gldc
FAM180A			fam180a
LOC100360846			loc100360846
UNC5D			unc5d
PRKCB			prkcb
ST6GALNAC2			st6galnac2
ADCYAP1R1			adcyap1r1
DMTN			dmtn
GADD45G			gadd45g
LONRF3			lonrf3
SEMA4D			sema4d
SLC25A36			slc25a36
MFSD2A			mfsd2a
NOD2			nod2
MCM5			mcm5
TNFSF13B			tnfsf13b
EXNEF			exnef
RIC3			ric3
SLC13A5			slc13a5
SLC11A1			slc11a1
PEX11A			pex11a
CYP26B1			cyp26b1
NECAB2			necab2
TNNC2			tnnc2
HEYL			heyl
CES1D			ces1d
RGD1307461			rgd1307461
NAT8F5			nat8f5
KLF13			klf13
WFDC1			wfdc1
SPATS2L			spats2l
MYOF			myof
HMGCR			hmgcr
VNN1			vnn1
PSTPIP1			pstpip1
FXYD2			fxyd2
HMGCS1			hmgcs1
ZFP579			zfp579
LPCAT2			lpcat2
CYP26A1			cyp26a1
PLA2G2D			pla2g2d
NEU2			neu2
ZAP70			zap70
IRF7			irf7
AKR1C3			akr1c3
NKG7			nkg7
SLC5A1			slc5a1
ADAM8			adam8
KCNA2			kcna2
NCR1			ncr1
CIDEA			cidea
MYRIP			myrip
TAGAP			tagap
IFIT1			ifit1
SLC13A3			slc13a3
ABLIM3			ablim3
TM6SF1			tm6sf1
ART2B			art2b
ITGAD			itgad
SPEG			speg
RUNX2			runx2
MCPT2			mcpt2
HRC			hrc
CYP2B2			cyp2b2
CD300LG			cd300lg
MS4A6A			ms4a6a
MS4A2			ms4a2
BATF2			batf2
HAMP			hamp
KCTD15			kctd15
SIGLEC1			siglec1
SIGLEC5			siglec5
GCSAM			gcsam
ZMYND12			zmynd12
CXCL10			cxcl10
LOC100361067			loc100361067
PRRG4			prrg4
SP100			sp100
IFIT3			ifit3
CD96			cd96
LOC100911104			loc100911104
HSH2D			hsh2d
DUSP6			dusp6
HERC6			herc6
FCGR3A			fcgr3a
HOPX			hopx
CXCL13			cxcl13
ALS2CR12			als2cr12
FABP2			fabp2
BHLHA15			bhlha15
SHISA3			shisa3
AC128848.1			ac128848.1
HK3			hk3
NHLRC1			nhlrc1
TEX36			tex36
GPR88			gpr88
GALR3			galr3
TENM2			tenm2
ADAMTSL2			adamtsl2
TSKU			tsku
IQGAP3			iqgap3
MKI67			mki67
TMEM150B			tmem150b
AABR07043598.1			aabr07043598.1
AABR07037203.1			aabr07037203.1
KIF26B			kif26b
OASL2			oasl2
CISH			cish
CCL6			ccl6
MMP12			mmp12
MS4A6BL			ms4a6bl
CSMD1			csmd1
LOC100360575			loc100360575
ARHGAP15			arhgap15
GLS2			gls2
GBP5			gbp5
PDIA5			pdia5
ADGRG2			adgrg2
RT1-BB			rt1-bb
DCLK1			dclk1
ADH7			adh7
IL13RA2			il13ra2
RT1-DB1			rt1-db1
OAS1B			oas1b
LOC691141			loc691141
SUSD2			susd2
GPT			gpt
AABR07005844.1			aabr07005844.1
ATP8A1			atp8a1
ITGAX			itgax
GDPD5			gdpd5
SLFN2			slfn2
USP18			usp18
TLCD2			tlcd2
CD33			cd33
FAM26F			fam26f
MT1			mt1
CD226			cd226
RGD1305184			rgd1305184
GPR31			gpr31
RAB7B			rab7b
ADGRG5			adgrg5
MUC16			muc16
RGD1307182			rgd1307182
TLR12			tlr12
GIMD1			gimd1
AABR07021804.1			aabr07021804.1
SLC41A3			slc41a3
RT1-T24-3			rt1-t24-3
SLPI			slpi
ACOT4			acot4
MS4A6C			ms4a6c
RGD1309808			rgd1309808
LOC100910528			loc100910528
RN50_10_0701.2			rn50_10_0701.2
LOC100910438			loc100910438
CYP4F37			cyp4f37
LOC100911564			loc100911564
OAS2			oas2
MARCO			marco
TNFAIP3			tnfaip3
FAM115C			fam115c
LOC100910526			loc100910526
SAMD9L			samd9l
PARVG			parvg
FOSL2			fosl2
RGD1563091			rgd1563091
KLRC3			klrc3
FAM49A			fam49a
KLRI1			klri1
TOP2A			top2a
AABR07012635.1			aabr07012635.1
RN50_10_0892.1			rn50_10_0892.1
ACOT3			acot3
LAMA5			lama5
HEBP2			hebp2
B3GNT9			b3gnt9
CLEC12A			clec12a
ACOT1			acot1
EDEM1			edem1
TSC22D3			tsc22d3
LOC100912026			loc100912026
AABR07071969.1			aabr07071969.1
AABR07030086.2			aabr07030086.2
SLA			sla
SLFN4			slfn4
AABR07035782.1			aabr07035782.1
CEBPB			cebpb
CCDC148			ccdc148
AABR07035780.2			aabr07035780.2
TYRO3			tyro3
AABR07062183.1			aabr07062183.1
RN50_20_0026.4			rn50_20_0026.4
DDX60			ddx60
OAS3			oas3
AABR07049503.1			aabr07049503.1
ELMO1			elmo1
AABR07040840.1			aabr07040840.1
LOC103692829			loc103692829
C7			c7
SNORA73			snora73
KLRK1			klrk1
SNORA17			snora17
LOC103694902			loc103694902
WBP11L1			wbp11l1
MEOX2			meox2
NR1D1			nr1d1
FCNB			fcnb
SATB2			satb2
CEMIP			cemip
FZD5			fzd5
GFRA1			gfra1
LOC100910979			loc100910979
RGD1310209			rgd1310209
PTPDC1			ptpdc1
RGSL2H			rgsl2h
NBEAL2			nbeal2
LOC100360449			loc100360449
EDAR			edar
TIMD4			timd4
MGC105567			mgc105567
ECHS1			echs1
LOC103690164			loc103690164
WNT2			wnt2
CHI3L1			chi3l1
AABR07019442.2			aabr07019442.2
LOC103692869			loc103692869

## Sheet: Converted Rat to Hum
query	entrezgene	name	symbol	alias	taxid	RGD	https://www.syngoportal.org/convert.html
AABR07001634.1			AABR07001634.1		10116
AABR07005844.1			AABR07005844.1		10116
AABR07012635.1			AABR07012635.1		10116
AABR07014550.1			AABR07014550.1		10116
AABR07019442.2			AABR07019442.2		10116
AABR07021930.1			AABR07021930.1		10116
AABR07030086.1			AABR07030086.1		10116
AABR07030086.2			AABR07030086.2		10116
AABR07030091.1			AABR07030091.1		10116
AABR07035780.2			AABR07035780.2		10116
AABR07035782.1			AABR07035782.1		10116
AABR07035832.1			AABR07035832.1		10116
AABR07037203.1			AABR07037203.1		10116
AABR07040840.1			AABR07040840.1		10116
AABR07042825.1			AABR07042825.1		10116
AABR07043598.1			AABR07043598.1		10116
AABR07044001.4			AABR07044001.4		10116
AABR07049503.1			AABR07049503.1		10116
AABR07065118.1			AABR07065118.1		10116
AABR07068043.1			AABR07068043.1		10116
AABR07068203.1			AABR07068203.1		10116
AABR07071969.1			AABR07071969.1		10116
AABR07072511.1			AABR07072511.1		10116
AC096030.1			AC096030.1		10116
AC128848.1			AC128848.1		10116
AC141997.1			AC141997.1		10116
AY172581.24			AY172581.24		10116
AASS	296925	aminoadipate-semialdehyde synthase	Aass		10116	RGD:1310811
ABAT	81632	4-aminobutyrate aminotransferase	Abat	Gabat, beta-AlaAT	10116	RGD:620948
ABCA8	303637	ATP binding cassette subfamily A member 8	Abca8	Abca8b	10116	RGD:1307069
ABCB9	63886	ATP binding cassette subfamily B member 9	Abcb9	Tapl	10116	RGD:620254
ABCC8	25559	ATP binding cassette subfamily C member 8	Abcc8	Sur, Sur1	10116	RGD:3786
ABCG5	114628	ATP binding cassette subfamily G member 5	Abcg5		10116	RGD:620298
ABCG8	155192	ATP binding cassette subfamily G member 8	Abcg8		10116	RGD:620300
ABLIM3	307395	actin binding LIM protein family, member 3	Ablim3	RGD1565118	10116	RGD:1565118
ACCS	311218	1-aminocyclopropane-1-carboxylate synthase	Accs	RGD1309314	10116	RGD:1309314
ACER2	313339	alkaline ceramidase 2	Acer2	Asah3l	10116	RGD:1304629
ACKR2	140473	atypical chemokine receptor 2	Ackr2	Ccbp2, D6	10116	RGD:620323
ACMSD	171385	aminocarboxymuconate semialdehyde decarboxylase	Acmsd		10116	RGD:620868
ACOT1	50559	acyl-CoA thioesterase 1	Acot1	Cte1	10116	RGD:70894
ACOT12	170570	acyl-CoA thioesterase 12	Acot12	Cach, rACH	10116	RGD:619752
ACOT2	192272	acyl-CoA thioesterase 2	Acot2	Mte1	10116	RGD:621055
ACOT3	314304	acyl-CoA thioesterase 3	Acot3	RGD1564089	10116	RGD:1564089
ACOT4	681337	acyl-CoA thioesterase 4	Acot4		10116	RGD:1596753
ACPP	56780	acid phosphatase 3	Acp3	5'-NT, Acpp, Acpp11, FRAP, Ppal	10116	RGD:2023
ADAM11	360638	ADAM metallopeptidase domain 11	Adam11		10116	RGD:1307515
ADAM8	499285	ADAM metallopeptidase domain 8	Adam8	RGD1566394	10116	RGD:1566394
ADAMTS9	312566	ADAM metallopeptidase with thrombospondin type 1 motif, 9	Adamts9		10116	RGD:1306889
ADAMTSL2	311827	ADAMTS-like 2	Adamtsl2	RGD1305459	10116	RGD:1305459
ADCY10	59320	adenylate cyclase 10	Adcy10	Sac	10116	RGD:708450
ADCYAP1R1	24167	ADCYAP receptor type I	Adcyap1r1	PAC1-R, PACAP-R1, PACAP-R1A, PACAPR1, PACAPR1A	10116	RGD:2038
ADGRG2	266735	adhesion G protein-coupled receptor G2	Adgrg2	Gpr64, He6, Re6	10116	RGD:628618
ADGRG5	307645	adhesion G protein-coupled receptor G5	Adgrg5	Gpr114	10116	RGD:1305559
ADGRV1	100362255	adhesion G protein-coupled receptor V1	Adgrv1	Gpr98, RGD1562101	10116	RGD:1562101
ADH1	24172	alcohol dehydrogenase 1 (class I)	Adh1	Adh, Adh1a, Adh1c	10116	RGD:2044
ADH4	29646	alcohol dehydrogenase 4 (class II), pi polypeptide	Adh4	ADH-1, Ac1002	10116	RGD:71028
ADH7	171178	alcohol dehydrogenase 7 (class IV), mu or sigma polypeptide	Adh7		10116	RGD:621638
ADM	25026	adrenomedullin	Adm	Ap, H39316, RATAP	10116	RGD:2047
ADORA1	29290	adenosine A1 receptor	Adora1		10116	RGD:2048
ADORA2B	29316	adenosine A2B receptor	Adora2b		10116	RGD:2050
ADRB2	24176	adrenoceptor beta 2	Adrb2		10116	RGD:2060
AGO4	298533	argonaute RISC component 4	Ago4	Eif2c4	10116	RGD:1304583
AGXT	24792	alanine--glyoxylate and serine--pyruvate aminotransferase	Agxt	AGT, SPT, Spat	10116	RGD:2073
AK4	29223	adenylate kinase 4	Ak4	AK 4, Ak3l1, Ak3l2	10116	RGD:2078
AKR1C3	171516	aldo-keto reductase family 1, member C3	Akr1c3	Akr1c18	10116	RGD:708428
ALAS1	65155	5'-aminolevulinate synthase 1	Alas1	ALA-S, ALAS, ALAS-H, ALAS-N	10116	RGD:68392
ALDH1A1	24188	aldehyde dehydrogenase 1 family, member A1	Aldh1a1	Ahd2, Aldh1, Aldh2	10116	RGD:2087
ALDH1B1	298079	aldehyde dehydrogenase 1 family, member B1	Aldh1b1		10116	RGD:1306737
ALPL	25586	alkaline phosphatase, biomineralization associated	Alpl	Akp2, PHOA	10116	RGD:2100
ANGPTL1	679942	angiopoietin-like 1	Angptl1		10116	RGD:1598128
ANGPTL4	362850	angiopoietin-like 4	Angptl4		10116	RGD:735058
ANGPTL8	100361444	angiopoietin-like 8	Angptl8		10116	RGD:2320121
ANKRD65	680734	ankyrin repeat domain 65	Ankrd65	RGD1562345	10116	RGD:1588232
ANTXR1	362393	ANTXR cell adhesion molecule 1	Antxr1		10116	RGD:1307144
APOL11A	300060	apolipoprotein L 11a	Apol11a	Apol11a-ps1, RGD1309798	10116	RGD:1309798
ARHGAP15	295635	Rho GTPase activating protein 15	Arhgap15		10116	RGD:1359304
ARNTL	29657	aryl hydrocarbon receptor nuclear translocator-like	Arntl	Bmal1	10116	RGD:62003
ART2B	293152	ADP-ribosyltransferase 2b	Art2b	ARTC2, Ag-F, Art2, Art2a, LY2	10116	RGD:3521
ASB5	361187	ankyrin repeat and SOCS box-containing 5	Asb5		10116	RGD:1565973
ASL	59085	argininosuccinate lyase	Asl		10116	RGD:619974
ASNS	25612	asparagine synthetase (glutamine-hydrolyzing)	Asns		10116	RGD:2162
ASS1	25698	argininosuccinate synthase 1	Ass1	ASSA, Ass	10116	RGD:2163
ATF5	282840	activating transcription factor 5	Atf5		10116	RGD:628902
ATP2B2	24215	ATPase plasma membrane Ca2+ transporting 2	Atp2b2	PMCA2	10116	RGD:2176
ATP8A1	289615	ATPase phospholipid transporting 8A1	Atp8a1		10116	RGD:1309619
B3GNT9	291958	UDP-GlcNAc:betaGal beta-1,3-N-acetylglucosaminyltransferase 9	B3gnt9	RGD1310170	10116	RGD:1310170
BATF2	309178	basic leucine zipper ATF-like transcription factor 2	Batf2	RGD1311481	10116	RGD:1311481
BHLHA15	25334	basic helix-loop-helix family, member a15	Bhlha15	Bhlhb8, Mist1, bHlH	10116	RGD:3091
BHLHE40	79431	basic helix-loop-helix family, member e40	Bhlhe40	Bhlhb2, Dec1, SHARP-2, Sharp2, Stra13	10116	RGD:68439
RGD1305733	360459	bMERB domain containing 1	Bmerb1	RGD1305733	10116	RGD:1305733
C7	117517	complement C7	C7		10116	RGD:620318
CACNA1H	114862	calcium voltage-gated channel subunit alpha1 H	Cacna1h		10116	RGD:68943
FAM26F	294430	calcium homeostasis modulator family member 6	Calhm6	Fam26f, RGD1304835	10116	RGD:1304835
CAMK2N2	59314	calcium/calmodulin-dependent protein kinase II inhibitor 2	Camk2n2		10116	RGD:708411
CAPS2	366891	calcyphosine 2	Caps2		10116	RGD:1309826
CAR2	54231	carbonic anhydrase 2	Car2	Ca2	10116	RGD:2240
CATIP	690437	ciliogenesis associated TTC17 interacting protein	Catip		10116	RGD:1596071
PRKCDBP	85332	caveolae associated protein 3	Cavin3	DIG-2, Prkcdbp, Srbc	10116	RGD:628755
CCDC148	311051	coiled-coil domain containing 148	Ccdc148	RGD1561169	10116	RGD:1561169
CCDC162	102554658	coiled-coil domain containing 162	Ccdc162		10116	RGD:7514220
CCL22	117551	C-C motif chemokine ligand 22	Ccl22	Mdc, Scya22	10116	RGD:619933
CCL6	287910	C-C motif chemokine ligand 6	Ccl6	Mrp-1, Scay6	10116	RGD:1303200
CCND1	58919	cyclin D1	Ccnd1		10116	RGD:68384
CCNE1	25729	cyclin E1	Ccne1	CYCLE, Ccne	10116	RGD:2294
CCR7	287673	C-C motif chemokine receptor 7	Ccr7		10116	RGD:735151
CD200R1L	501779	CD200 receptor 1-like	Cd200r1l	Cd200r2, RGD1563387	10116	RGD:1563387
CD209A	288375	CD209a antigen	Cd209a		10116	RGD:1308239
CD226	307199	CD226 molecule	Cd226		10116	RGD:1311513
CD244	64025	CD244 molecule	Cd244	2B4, Nmrk	10116	RGD:68400
CD300LG	684984	Cd300 molecule-like family member G	Cd300lg	RGD1311074	10116	RGD:1584376
CD33	690492	CD33 molecule	Cd33		10116	RGD:1596020
CD38	25668	CD38 molecule	Cd38	ADPRC 1	10116	RGD:2303
CD46	29333	CD46 molecule	Cd46	Mcp	10116	RGD:3061
CD52	117054	CD52 molecule	Cd52	B7	10116	RGD:620627
CD96	498079	CD96 molecule	Cd96		10116	RGD:1565249
CDKN1A	114851	cyclin-dependent kinase inhibitor 1A	Cdkn1a	Cip1, UV96, Waf1	10116	RGD:69328
CEBPB	24253	CCAAT/enhancer binding protein beta	Cebpb	Il6dbp, NF-IL6, TCF5	10116	RGD:2327
CEMIP	308797	cell migration inducing hyaluronidase 1	Cemip	RGD1305254	10116	RGD:1305254
CES1D	113902	carboxylesterase 1D	Ces1d	Ces3	10116	RGD:70896
CGREF1	245918	cell growth regulator with EF hand domain 1	Cgref1	Cgr11	10116	RGD:620801
CHAC1	362196	ChaC glutathione-specific gamma-glutamylcyclotransferase 1	Chac1	RGD1307153	10116	RGD:1307153
CHI3L1	89824	chitinase 3 like 1	Chi3l1	CGP-39, Chil1, GP-39	10116	RGD:620874
CHMP4C	361916	charged multivesicular body protein 4C	Chmp4c		10116	RGD:1564543
CHN1	84030	chimerin 1	Chn1		10116	RGD:620139
CHN2	84031	chimerin 2	Chn2		10116	RGD:620140
CHRDL1	363455	chordin-like 1	Chrdl1	Kjr, Neurogenesin-1, Ng1	10116	RGD:735215
CIDEA	291541	cell death-inducing DFFA-like effector a	Cidea		10116	RGD:1305106
CISH	83681	cytokine inducible SH2-containing protein	Cish	Cis	10116	RGD:69261
CITED4	114491	Cbp/p300-interacting transactivator, with Glu/Asp-rich carboxy-terminal domain, 4	Cited4	MRG-2, Mrg2	10116	RGD:620113
CLEC12A	680338	C-type lectin domain family 12, member A	Clec12a		10116	RGD:1592991
CLSTN3	171393	calsyntenin 3	Clstn3	Cs3, Cstn3	10116	RGD:621153
CMKLR1	60669	chemerin chemokine-like receptor 1	Cmklr1		10116	RGD:69359
COL27A1	298101	collagen type XXVII alpha 1 chain	Col27a1		10116	RGD:735115
COL6A5	501047	collagen type VI alpha 5 chain	Col6a5	RGD1307220, RGD1565804	10116	RGD:1565804
COLQ	29755	collagen like tail subunit of asymmetric acetylcholinesterase	Colq		10116	RGD:2377
CPA3	54242	carboxypeptidase A3	Cpa3		10116	RGD:2390
CPB1	24271	carboxypeptidase B1	Cpb1	Cpb	10116	RGD:2391
RGD1310081	310137	ciliogenesis and planar polarity effector 1	Cplane1	RGD1310081	10116	RGD:1310081
CPXM1	296156	carboxypeptidase X (M14 family), member 1	Cpxm1		10116	RGD:1306937
CRYL1	290277	crystallin, lambda 1	Cryl1		10116	RGD:631427
CRYM	117024	crystallin, mu	Crym	CDK108	10116	RGD:620943
CSMD1	364634	CUB and Sushi multiple domains 1	Csmd1	Mdcr1	10116	RGD:1305103
CXCL10	245920	C-X-C motif chemokine ligand 10	Cxcl10	IP-10, Scyb10	10116	RGD:620209
CXCL13	498335	C-X-C motif chemokine ligand 13	Cxcl13		10116	RGD:1564256
CYP26A1	154985	cytochrome P450, family 26, subfamily a, polypeptide 1	Cyp26a1	Cyp26	10116	RGD:620161
CYP26B1	312495	cytochrome P450, family 26, subfamily b, polypeptide 1	Cyp26b1		10116	RGD:631379
CYP2B2	361523	cytochrome P450, family 2, subfamily b, polypeptide 2	Cyp2b2	CYPIIB2, Cype	10116	RGD:2467
CYP2C24	499353	cytochrome P450, family 2, subfamily c, polypeptide 24	Cyp2c24	RGD1563697	10116	RGD:1563697
CYP2J4	65210	cytochrome P450, family 2, subfamily j, polypeptide 4	Cyp2j4	CYP2J2, CYPIIJ4	10116	RGD:620007
CYP3A9	171352	cytochrome P450, family 3, subfamily a, polypeptide 9	Cyp3a9	Cyp3a13, P450olf3	10116	RGD:708392
CYP4F37	691312	cytochrome P450, family 4, subfamily f, polypeptide 37	Cyp4f37		10116	RGD:1585102
CYP51	25427	cytochrome P450, family 51	Cyp51	Cyp51a1, RATCP14DM	10116	RGD:2481
CYP7B1	25429	cytochrome P450 family 7 subfamily B member 1	Cyp7b1		10116	RGD:2483
CYP8B1	81924	cytochrome P450 family 8 subfamily B member 1	Cyp8b1		10116	RGD:71016
FAM49A	298890	CYFIP related Rac1 interactor A	Cyria	Fam49a, RGD1305961	10116	RGD:1305961
DBP	24309	D-box binding PAR bZIP transcription factor	Dbp		10116	RGD:2491
DCDC2	291130	doublecortin domain containing 2	Dcdc2		10116	RGD:1310227
DCLK1	83825	doublecortin-like kinase 1	Dclk1	Ania4, Cpg16, Dcamkl1	10116	RGD:68437
DDX60	100360801	DEXD/H-box helicase 60	Ddx60	RGD1560014	10116	RGD:1560014
DHCR24	298298	24-dehydrocholesterol reductase	Dhcr24		10116	RGD:1306529
DIO1	25430	iodothyronine deiodinase 1	Dio1	5DI, ITDI1, TXDI1	10116	RGD:2504
DLG4	29495	discs large MAGUK scaffold protein 4	Dlg4	Dlgh4, PSD95, Sap90	10116	RGD:68424
DMTN	361069	dematin actin binding protein	Dmtn	Epb4.9, Epb49	10116	RGD:1311419
DNAH6	117250	dynein, axonemal, heavy chain 6	Dnah6	Dnahc6, axo a	10116	RGD:621797
DNAH9	117251	dynein, axonemal, heavy chain 9	Dnah9		10116	RGD:621799
DNASE1L2	681124	deoxyribonuclease 1 like 2	Dnase1l2		10116	RGD:1583566
DNASE2B	59296	deoxyribonuclease 2 beta	Dnase2b	Dlad, UOX	10116	RGD:70901
DPP6	29272	dipeptidyl peptidase like 6	Dpp6	DPP VI	10116	RGD:68402
DSG1	291755	desmoglein 1	Dsg1	Dsg1b, Dsg1c	10116	RGD:1309925
DUSP4	60587	dual specificity phosphatase 4	Dusp4	Mkp-2, Mkp2	10116	RGD:620625
DUSP6	116663	dual specificity phosphatase 6	Dusp6	Mkp3	10116	RGD:70978
WDR34	296618	dynein 2 intermediate chain 2	Dync2i2	Wdr34	10116	RGD:1359465
ECHS1	140547	enoyl-CoA hydratase, short chain 1	Echs1		10116	RGD:69330
ECM2	100361383	extracellular matrix protein 2	Ecm2		10116	RGD:2320282
EDAR	365581	ectodysplasin-A receptor	Edar	RGD1561714	10116	RGD:1561714
EDEM1	297504	ER degradation enhancing alpha-mannosidase like protein 1	Edem1	RGD1563633	10116	RGD:1563633
EGR1	24330	early growth response 1	Egr1	Krox-24, NGFI-A, Ngf1, Ngfi, zif-268	10116	RGD:2544
EHHADH	171142	enoyl-CoA hydratase and 3-hydroxyacyl CoA dehydrogenase	Ehhadh	Lbp, MEF, MFP1, Mfe, Mfe1	10116	RGD:621441
RGD1310209	362019	endosome-lysosome associated apoptosis and autophagy regulator 1	Elapor1	RGD1310209	10116	RGD:1310209
ELF4	302811	E74 like ETS transcription factor 4	Elf4	RGD1560743	10116	RGD:1560743
ELMO1	361251	engulfment and cell motility 1	Elmo1	ELMO1s	10116	RGD:1308182
EME1	287634	essential meiotic structure-specific endonuclease 1	Eme1		10116	RGD:1309067
ENC1	294674	ectodermal-neural cortex 1	Enc1	Nrpb	10116	RGD:1303152
ENPP2	84050	ectonucleotide pyrophosphatase/phosphodiesterase 2	Enpp2		10116	RGD:69298
ENPP5	316249	ectonucleotide pyrophosphatase/phosphodiesterase family member 5	Enpp5	E-NPP 5, Npp5	10116	RGD:1359199
EPHA4	316539	Eph receptor A4	Epha4	RGD1560587	10116	RGD:1560587
EPHX1	25315	epoxide hydrolase 1	Ephx1	MEH8, mEH	10116	RGD:2557
ETV6	312777	ETS variant transcription factor 6	Etv6		10116	RGD:1559537
FABP12	499570	fatty acid binding protein 12	Fabp12	RGD1565000	10116	RGD:1565000
FABP2	25598	fatty acid binding protein 2	Fabp2	FABP	10116	RGD:2591
FABP7	80841	fatty acid binding protein 7	Fabp7		10116	RGD:69312
FAM102A	687750	family with sequence similarity 102, member A	Fam102a		10116	RGD:1597535
FAM167A	498533	family with sequence similarity 167, member A	Fam167a	RGD1561302	10116	RGD:1561302
FAM169B	680906	family with sequence similarity 169, member B	Fam169b		10116	RGD:1585883
FAM180A	362336	family with sequence similarity 180, member A	Fam180a	RGD1308013	10116	RGD:1308013
FAXDC2	691221	fatty acid hydroxylase domain containing 2	Faxdc2		10116	RGD:1586284
FBLN2	282583	fibulin 2	Fbln2		10116	RGD:628685
FCGR3A	304966	Fc fragment of IgG receptor IIIa	Fcgr3a	Fcgr4	10116	RGD:1303067
FCNB	114091	ficolin B	Fcnb	Fcn2	10116	RGD:621222
FCRLA	304965	Fc receptor-like A	Fcrla	Fcrlm1, RGD1306176	10116	RGD:1306176
FKBP5	361810	FKBP prolyl isomerase 5	Fkbp5		10116	RGD:1309155
ALS2CR12	316413	flagellum associated containing coiled-coil domains 1	Flacc1	Als2cr12	10116	RGD:1359362
FMO2	246245	flavin containing dimethylaniline monoxygenase 2	Fmo2		10116	RGD:628600
FOSL2	25446	FOS like 2, AP-1 transcription factor subunit	Fosl2	Fra2	10116	RGD:2628
FRAS1	289486	Fraser extracellular matrix complex subunit 1	Fras1		10116	RGD:1306516
FXYD2	29639	FXYD domain-containing ion transport regulator 2	Fxyd2	ATP1C, Atp1g1, GNAKATP	10116	RGD:2173
FZD5	317674	frizzled class receptor 5	Fzd5		10116	RGD:631406
GADD45B	299626	growth arrest and DNA-damage-inducible, beta	Gadd45b		10116	RGD:1309080
GADD45G	291005	growth arrest and DNA-damage-inducible, gamma	Gadd45g		10116	RGD:1311796
GALR3	29235	galanin receptor 3	Galr3		10116	RGD:2658
GARNL3	499783	GTPase activating Rap/RanGAP domain-like 3	Garnl3	RGD1564019	10116	RGD:1564019
GBP2	171164	guanylate binding protein 2	Gbp2		10116	RGD:621810
GBP4	310917	guanylate binding protein 4	Gbp4		10116	RGD:1310579
GBP5	362050	guanylate binding protein 5	Gbp5		10116	RGD:1311040
GCSAM	685692	germinal center-associated, signaling and motility	Gcsam	Gcet2	10116	RGD:1591321
GDPD5	499211	glycerophosphodiester phosphodiesterase domain containing 5	Gdpd5	RGD1559673	10116	RGD:1559673
GFRA1	25454	GDNF family receptor alpha 1	Gfra1		10116	RGD:2681
GFRA3	84422	GDNF family receptor alpha 3	Gfra3		10116	RGD:620502
GIMD1	362042	GIMAP family P-loop NTPase domain containing 1	Gimd1		10116	RGD:1563706
GINS1	499914	GINS complex subunit 1	Gins1	RGD1562246	10116	RGD:1562246
GLB1L2	503194	galactosidase, beta 1-like 2	Glb1l2	RGD1564436	10116	RGD:1564436
GLDC	309312	glycine decarboxylase	Gldc		10116	RGD:1308660
GLS2	192268	glutaminase 2	Gls2	Ga	10116	RGD:620359
GNAT1	363143	G protein subunit alpha transducin 1	Gnat1		10116	RGD:1304683
GNAT2	365901	G protein subunit alpha transducin 2	Gnat2		10116	RGD:1309514
GPA33	360873	glycoprotein A33	Gpa33		10116	RGD:1306711
GPAT2	296130	glycerol-3-phosphate acyltransferase 2, mitochondrial	Gpat2	RGD1304904	10116	RGD:1304904
GPAT3	305166	glycerol-3-phosphate acyltransferase 3	Gpat3	AGPAT 10, Agpat9	10116	RGD:1565703
GPR31	292310	G protein-coupled receptor 31	Gpr31		10116	RGD:1305187
GPR88	64443	G-protein coupled receptor 88	Gpr88		10116	RGD:61921
GPRIN3	502784	GPRIN family member 3	Gprin3	RGD1565690	10116	RGD:1565690
GPT	81670	glutamic--pyruvic transaminase	Gpt	ALAT, Gpt1	10116	RGD:621720
GREM2	289264	gremlin 2, DAN family BMP antagonist	Grem2	RGD1560008	10116	RGD:1560008
H3F3C	100360868	H3 histone family member 3C	H3f3c		10116	RGD:2321290
HACL1	85255	2-hydroxyacyl-CoA lyase 1	Hacl1	Hpcl2, Phyh2	10116	RGD:619849
HAMP	84604	hepcidin antimicrobial peptide	Hamp	Hepc	10116	RGD:70971
HDAC9	687001	histone deacetylase 9	Hdac9	RGD1310748, RGD1563092	10116	RGD:1310748
HDC	24443	histidine decarboxylase	Hdc		10116	RGD:2790
HEBP2	308632	heme binding protein 2	Hebp2		10116	RGD:1311553
HERC6	362376	HECT and RLD domain containing E3 ubiquitin protein ligase family member 6	Herc6		10116	RGD:1561739
HERPUD1	85430	homocysteine inducible ER protein with ubiquitin like domain 1	Herpud1	Sup	10116	RGD:620818
HEYL	313575	hes-related family bHLH transcription factor with YRPW motif-like	Heyl		10116	RGD:1305022
HGD	360719	homogentisate 1, 2-dioxygenase	Hgd		10116	RGD:1308757
HIST2H3C2	310678	histone cluster 2 H3 family member C2	Hist2h3c2		10116	RGD:1306445
HK3	25060	hexokinase 3	Hk3	RNU73859	10116	RGD:2798
HLF	690286	HLF transcription factor, PAR bZIP family member	Hlf		10116	RGD:1582828
HMCN2	686132	hemicentin 2	Hmcn2		10116	RGD:1585467
HMGCR	25675	3-hydroxy-3-methylglutaryl-CoA reductase	Hmgcr	3H3M	10116	RGD:2803
HMGCS1	29637	3-hydroxy-3-methylglutaryl-CoA synthase 1	Hmgcs1		10116	RGD:70970
HOPX	171160	HOP homeobox	Hopx	GIIg15b, Hod, Obl	10116	RGD:621841
HRC	292905	histidine rich calcium binding protein	Hrc		10116	RGD:727864
HSD11B2	25117	hydroxysteroid 11-beta dehydrogenase 2	Hsd11b2		10116	RGD:2835
HSD17B2	79243	hydroxysteroid (17-beta) dehydrogenase 2	Hsd17b2		10116	RGD:621803
HSD17B6	286964	hydroxysteroid (17-beta) dehydrogenase 6	Hsd17b6	Hsd17b9	10116	RGD:708343
HSH2D	100360518	hematopoietic SH2 domain containing	Hsh2d		10116	RGD:2321939
HSPA1B	108348108	heat shock protein family A (Hsp70) member 1B	Hspa1b	HSP70, HSP70.2, Hsp70-2, Hsp72, Hspa2	10116	RGD:2840
HSPB2	161476	heat shock protein family B (small) member 2	Hspb2		10116	RGD:70914
ID1	25261	inhibitor of DNA binding 1, HLH protein	Id1	ID125A, Idb1	10116	RGD:2858
IFIT1	56824	interferon-induced protein with tetratricopeptide repeats 1	Ifit1	Garg16	10116	RGD:620599
IFIT3	309526	interferon-induced protein with tetratricopeptide repeats 3	Ifit3		10116	RGD:1359681
IGFBP2	25662	insulin-like growth factor binding protein 2	Igfbp2	BRL-BP, IBP-2, IGFBP-2, ILGFBPA	10116	RGD:2873
IGSF10	310448	immunoglobulin superfamily, member 10	Igsf10		10116	RGD:735030
IL13RA2	171060	interleukin 13 receptor subunit alpha 2	Il13ra2	IL-13R-alpha-2	10116	RGD:620838
IL6R	24499	interleukin 6 receptor	Il6r	IL6R1, Il6ra	10116	RGD:2902
INSIG1	64194	insulin induced gene 1	Insig1		10116	RGD:708457
IQGAP3	310621	IQ motif containing GTPase activating protein 3	Iqgap3		10116	RGD:1305951
IRAK1BP1	300862	interleukin-1 receptor-associated kinase 1 binding protein 1	Irak1bp1		10116	RGD:1305012
IRF7	293624	interferon regulatory factor 7	Irf7		10116	RGD:1307828
ITGA5	315346	integrin subunit alpha 5	Itga5	Itga5_retired	10116	RGD:2925
ITGAD	64350	integrin subunit alpha D	Itgad	Itgax	10116	RGD:71075
ITGAX	499271	integrin subunit alpha X	Itgax	RGD1561123	10116	RGD:1561123
ITM2A	317218	integral membrane protein 2A	Itm2a		10116	RGD:1559423
JDP2	116674	Jun dimerization protein 2	Jdp2	Jundm2, Jundp2	10116	RGD:621611
KCNA2	25468	potassium voltage-gated channel subfamily A member 2	Kcna2	BK2, NGK1	10116	RGD:2950
KCNH1	65198	potassium voltage-gated channel subfamily H member 1	Kcnh1		10116	RGD:68398
KCTD15	499129	potassium channel tetramerization domain containing 15	Kctd15		10116	RGD:1583737
KIF26B	305012	kinesin family member 26B	Kif26b	RGD1560022, RGD1560572	10116	RGD:1560022
KIF7	293047	kinesin family member 7	Kif7		10116	RGD:1310310
KLF11	313994	Kruppel-like factor 11	Klf11	Tcfcp2l2	10116	RGD:1306646
KLF13	499171	Kruppel-like factor 13	Klf13	RGD1565099	10116	RGD:1565099
KLHL23	311114	kelch-like family member 23	Klhl23	RGD1307166	10116	RGD:1307166
KLKB1	25048	kallikrein B1	Klkb1	KALP15, Kalp1, Klk3, PK	10116	RGD:67382
KLRB1A	362443	killer cell lectin-like receptor subfamily B, member 1A	Klrb1a	NKR-P1A, Nkrp1a	10116	RGD:1586149
KLRC3	500338	killer cell lectin like receptor C3	Klrc3		10116	RGD:1560637
KLRI1	503651	killer cell lectin-like receptor family I member 1	Klri1		10116	RGD:1359344
KLRK1	24934	killer cell lectin like receptor K1	Klrk1	NKG2D, Nkrp2	10116	RGD:3180
KRTCAP3	683980	keratinocyte associated protein 3	Krtcap3		10116	RGD:1596516
KYNU	116682	kynureninase	Kynu		10116	RGD:71061
LOC100360449	100360449	ribosomal protein L9-like	LOC100360449		10116	RGD:2322107
LOC100360846	100360846	proteasome subunit beta type 6-like	LOC100360846		10116	RGD:2321312
LOC100361067	100361067	proteasome subunit alpha type-3-like	LOC100361067		10116	RGD:2320893
LOC100910057		sulfotransferase 1C2-like	LOC100910057		10116
LOC100912026	100912026	urinary protein 3-like	LOC100912026		10116	RGD:6489452
LOC102556347	102556347	carbonyl reductase [NADPH] 1-like	LOC102556347		10116	RGD:7631561
LOC103692829	103692829	60S ribosomal protein L9 pseudogene	LOC103692829		10116	RGD:9187595
LOC103692869		uncharacterized LOC103692869	LOC103692869		10116
LOC367746	367746	similar to Spindlin-like protein 2 (SPIN-2)	LOC367746		10116	RGD:1584901
LOC367975	367975	similar to B-cell translocation gene 1	LOC367975		10116	RGD:1598239
LOC685767	685767	similar to OX-2 membrane glycoprotein precursor (MRC OX-2 antigen) (CD200 antigen)	LOC685767	RGD1563727	10116	RGD:1590201
LOC689065	689065	hypothetical protein LOC689065	LOC689065		10116	RGD:1597421
LOC691141	691141	hypothetical protein LOC691141	LOC691141		10116	RGD:1587445
LAG3	297596	lymphocyte activating 3	Lag3	CD223	10116	RGD:1302990
LAMA5	140433	laminin subunit alpha 5	Lama5		10116	RGD:621023
LAMC2	192362	laminin subunit gamma 2	Lamc2		10116	RGD:621053
LAYN	500996	layilin	Layn	RGD1564444	10116	RGD:1564444
LEAP2	497901	liver-expressed antimicrobial peptide 2	Leap2	Ac1177	10116	RGD:1561235
LGALS3BP	245955	galectin 3 binding protein	Lgals3bp	CyCAP, MAC2BP, Ppicap, mama	10116	RGD:620837
LONRF1	306505	LON peptidase N-terminal domain and ring finger 1	Lonrf1	RGD1562583	10116	RGD:1562583
LONRF3	298322	LON peptidase N-terminal domain and ring finger 3	Lonrf3	RGD1565451	10116	RGD:1565451
LOXL4	309380	lysyl oxidase-like 4	Loxl4		10116	RGD:1308588
LPCAT2	100359680	lysophosphatidylcholine acyltransferase 2	Lpcat2	LPCAT-2, RGD1563994	10116	RGD:2325051
LPIN1	313977	lipin 1	Lpin1		10116	RGD:1307646
LPIN2	316737	lipin 2	Lpin2		10116	RGD:1304588
LRAT	64047	lecithin retinol acyltransferase	Lrat		10116	RGD:68362
LY6E	362934	lymphocyte antigen 6 family member E	Ly6e		10116	RGD:1565342
LY86	291359	lymphocyte antigen 86	Ly86		10116	RGD:1309936
MGC105567	498873	similar to cDNA sequence BC023105	MGC105567	Ifgga5	10116	RGD:1565797
MGC114492	317324	similar to melanoma antigen family A, 5	MGC114492		10116	RGD:1561901
MAFF	366960	MAF bZIP transcription factor F	Maff		10116	RGD:1309531
MAP3K5	365057	mitogen-activated protein kinase kinase kinase 5	Map3k5	Ask1, RGD1306565	10116	RGD:1306565
MAP3K6	313022	mitogen-activated protein kinase kinase kinase 6	Map3k6		10116	RGD:1304625
MARCO	367391	macrophage receptor with collagenous structure	Marco		10116	RGD:1589662
MBNL3	302492	muscleblind-like splicing regulator 3	Mbnl3	RGD1565834	10116	RGD:1565834
MCM5	291885	minichromosome maintenance complex component 5	Mcm5		10116	RGD:1306616
MCPT2	29266	mast cell protease 2	Mcpt2		10116	RGD:621058
MDH1B	316444	malate dehydrogenase 1B	Mdh1b		10116	RGD:1307874
MEOX2	29279	mesenchyme homeobox 2	Meox2		10116	RGD:3079
MFSD2A	298504	major facilitator superfamily domain containing 2A	Mfsd2a	Mfsd2, RGD1310174	10116	RGD:1310174
MID1IP1	404280	MID1 interacting protein 1	Mid1ip1	Mig12, S14R, slap	10116	RGD:1303258
MKI67	291234	marker of proliferation Ki-67	Mki67		10116	RGD:1305476
MMD2	304301	monocyte to macrophage differentiation-associated 2	Mmd2		10116	RGD:1306506
MME	24590	membrane metallo-endopeptidase	Mme	CD10, Nep, SFE	10116	RGD:3098
MMP12	117033	matrix metallopeptidase 12	Mmp12	Mme	10116	RGD:620195
MPV17L	100362572	MPV17 mitochondrial inner membrane protein like	Mpv17l		10116	RGD:2324483
MS4A2	25316	membrane spanning 4-domains A2	Ms4a2	FCIGA, Fcer1b, Ms4a1	10116	RGD:2598
MS4A6A	361735	membrane spanning 4-domains A6A	Ms4a6a	Ms4a11	10116	RGD:1305800
MS4A6BL	293749	membrane-spanning 4-domains, subfamily A, member 6B-like	Ms4a6bl	Ms4a6b, Ms4a6e	10116	RGD:1359381
MS4A6C	690930	membrane-spanning 4-domains, subfamily A, member 6C	Ms4a6c		10116	RGD:1589849
MSANTD1	498394	Myb/SANT DNA binding domain containing 1	Msantd1	RGD1565796	10116	RGD:1565796
MSC	312897	musculin	Msc		10116	RGD:1305496
MT1	24567	metallothionein 1	Mt1	Mt, Mt1a	10116	RGD:3117
MUC16	315451	mucin 16, cell surface associated	Muc16	RGD1308422	10116	RGD:1308422
MUG1	497794	murinoglobulin 1	Mug1	A1i3	10116	RGD:621366
MX1	24575	MX dynamin like GTPase 1	Mx1	IFI78	10116	RGD:3127
MX2	286918	MX dynamin like GTPase 2	Mx2	Mx3	10116	RGD:628821
MYOF	309499	myoferlin	Myof	Fer1l3, RGD1564216	10116	RGD:1564216
MYRIP	360034	myosin VIIA and Rab interacting protein	Myrip	Slac2c	10116	RGD:727731
NAB2	314910	Ngfi-A binding protein 2	Nab2		10116	RGD:1311712
NAT8F3	113892	N-acetyltransferase 8 (GCN5-related) family member 3	Nat8f3		10116	RGD:621607
NAT8F5	114020	N-acetyltransferase 8 (GCN5-related) family member 5	Nat8f5		10116	RGD:621610
NBEAL2	316014	neurobeachin-like 2	Nbeal2	Nbeal2-ps1, RGD1306501	10116	RGD:1306501
NCAM2	288280	neural cell adhesion molecule 2	Ncam2	OCAM-GPI, Ocam	10116	RGD:1303131
NCR1	117547	natural cytotoxicity triggering receptor 1	Ncr1	KILR-1, Ly94, Nk-p46, Nkp46	10116	RGD:621288
NECAB2	170928	N-terminal EF-hand calcium binding protein 2	Necab2	Efcbp2	10116	RGD:621844
NEU2	29204	neuraminidase 2	Neu2		10116	RGD:3164
NFKBIA	25493	NFKB inhibitor alpha	Nfkbia	RL/IF-1	10116	RGD:3171
NGEF	246217	neuronal guanine nucleotide exchange factor	Ngef	Besh3	10116	RGD:1309055
NHLRC1	364682	NHL repeat containing E3 ubiquitin protein ligase 1	Nhlrc1	Epm2b	10116	RGD:735081
NHP2	287273	NHP2 ribonucleoprotein	Nhp2	Nola2	10116	RGD:1309435
NIM1K	310376	NIM1 serine/threonine protein kinase	Nim1k	Nim1, RGD1308116	10116	RGD:1308116
NKG7	171062	natural killer cell granule protein 7	Nkg7		10116	RGD:621523
NKX1-2	293568	NK1 homeobox 2	Nkx1-2		10116	RGD:1306744
NMT2	291318	N-myristoyltransferase 2	Nmt2		10116	RGD:1303175
NNMT	300691	nicotinamide N-methyltransferase	Nnmt		10116	RGD:1309606
NOD2	291912	nucleotide-binding oligomerization domain containing 2	Nod2	Card15	10116	RGD:1306368
NOS1	24598	nitric oxide synthase 1	Nos1	bNOS	10116	RGD:3184
NOX4	85431	NADPH oxidase 4	Nox4		10116	RGD:620600
NPAS2	316351	neuronal PAS domain protein 2	Npas2		10116	RGD:1309681
NPTX2	288475	neuronal pentraxin 2	Nptx2	NP-II, NP2, Narp	10116	RGD:1309447
NPTXR	81005	neuronal pentraxin receptor	Nptxr	Npr	10116	RGD:628898
NR0B2	117274	nuclear receptor subfamily 0, group B, member 2	Nr0b2	Shp	10116	RGD:621032
NR1D1	252917	nuclear receptor subfamily 1, group D, member 1	Nr1d1	REV-ERBAALPHA	10116	RGD:628827
NR1D2	259241	nuclear receptor subfamily 1, group D, member 2	Nr1d2	HZF-2	10116	RGD:628828
NR1I3	65035	nuclear receptor subfamily 1, group I, member 3	Nr1i3	CAR	10116	RGD:621400
NRG1	112400	neuregulin 1	Nrg1		10116	RGD:621341
NRG4	690919	neuregulin 4	Nrg4		10116	RGD:1589860
NRIP3	361625	nuclear receptor interacting protein 3	Nrip3		10116	RGD:1304777
NTRK1	59109	neurotrophic receptor tyrosine kinase 1	Ntrk1	Trk	10116	RGD:620144
NUCB2	59295	nucleobindin 2	Nucb2	Nefa, p54	10116	RGD:620888
NUP62	65274	nucleoporin 62	Nup62	Np62	10116	RGD:619938
NUSAP1	311336	nucleolar and spindle associated protein 1	Nusap1		10116	RGD:1305764
NXPE5	680711	neurexophilin and PC-esterase domain family, member 5	Nxpe5	Nxpe4	10116	RGD:1588255
OAS1A	192281	2'-5' oligoadenylate synthetase 1A	Oas1a	Oas1, Oas1g	10116	RGD:621760
OAS1B	246268	2-5 oligoadenylate synthetase 1B	Oas1b		10116	RGD:708393
OAS2	363938	2'-5' oligoadenylate synthetase 2	Oas2		10116	RGD:1359697
OAS3	494202	2'-5'-oligoadenylate synthetase 3	Oas3		10116	RGD:1359319
OASL	304545	2'-5'-oligoadenylate synthetase-like	Oasl	Oasl1	10116	RGD:1308586
OASL2	304549	2'-5' oligoadenylate synthetase-like 2	Oasl2		10116	RGD:1307351
OAT	64313	ornithine aminotransferase	Oat	rOAT	10116	RGD:621724
OCA2	100365773	OCA2 melanosomal transmembrane protein	Oca2		10116	RGD:2318412
OLFML2A	296708	olfactomedin-like 2A	Olfml2a		10116	RGD:1311651
OLR1353	405020	olfactory receptor 1353	Olr1353		10116	RGD:1333848
OLR59	170816	olfactory receptor 59	Olr59	Olfr78, Or51e2, RA1c	10116	RGD:628858
OMD	83717	osteomodulin	Omd	OSAD	10116	RGD:621818
OSMR	310132	oncostatin M receptor	Osmr		10116	RGD:1302983
OTUB2	314405	OTU deubiquitinase, ubiquitin aldehyde binding 2	Otub2		10116	RGD:1306688
PAPLN	314297	papilin, proteoglycan-like sulfated glycoprotein	Papln		10116	RGD:1311176
PARVG	689069	parvin, gamma	Parvg		10116	RGD:1597417
RGD1304963	313891	photoreceptor cilium actin regulator	Pcare	RGD1304963	10116	RGD:1304963
PCSK5	116548	proprotein convertase subtilisin/kexin type 5	Pcsk5	PC6, Pc5	10116	RGD:620326
PDE4B	24626	phosphodiesterase 4B	Pde4b	PDE4/IVb, Pde4B1, Pde4B2, Pde4B3, Pde4B4	10116	RGD:3280
PDE6C	361752	phosphodiesterase 6C	Pde6c		10116	RGD:1309844
PDIA5	360722	protein disulfide isomerase family A, member 5	Pdia5		10116	RGD:1359236
PDXP	727679	pyridoxal phosphatase	Pdxp	Rbp1	10116	RGD:1586212
PER1	287422	period circadian regulator 1	Per1	rper1	10116	RGD:727863
PER2	63840	period circadian regulator 2	Per2	rPER2	10116	RGD:61945
PER3	78962	period circadian regulator 3	Per3	period3, rper3	10116	RGD:621581
PEX11A	85249	peroxisomal biogenesis factor 11 alpha	Pex11a	Pmp26p	10116	RGD:619842
PFKFB1	24638	6-phosphofructo-2-kinase/fructose-2,6-biphosphatase 1	Pfkfb1	PFRX, Pfkfb01	10116	RGD:3307
PGLYRP2	299567	peptidoglycan recognition protein 2	Pglyrp2		10116	RGD:1359183
PHLPP2	498949	PH domain and leucine rich repeat protein phosphatase 2	Phlpp2	Phlppl, RGD1562857	10116	RGD:1562857
PHTF2	296762	putative homeodomain transcription factor 2	Phtf2		10116	RGD:1310593
PIF1	367645	PIF1 5'-to-3' DNA helicase	Pif1		10116	RGD:1586053
PIGU	353304	phosphatidylinositol glycan anchor biosynthesis, class U	Pigu	Cdc91l1, LRRGT00059, sakura	10116	RGD:727825
PKIB	24678	cAMP-dependent protein kinase inhibitor beta	Pkib	PKINH, Prkacn2, RATPKINH	10116	RGD:3335
PLA1A	85311	phospholipase A1 member A	Pla1a	Ps-pla1, Pspla1	10116	RGD:621261
PLA2G2D	298579	phospholipase A2, group IID	Pla2g2d		10116	RGD:1309862
HRASLS	288025	phospholipase A and acyltransferase 1	Plaat1	A-C1, HRSL1, Hrasls, RLP-2	10116	RGD:1309485
PLAU	25619	plasminogen activator, urokinase	Plau	UPAM	10116	RGD:3343
PLPPR1	298062	phospholipid phosphatase related 1	Plppr1	Lppr1, Prg-3	10116	RGD:1303116
PLXNA4	312213	plexin A4	Plxna4	Plxna4a	10116	RGD:1308074
POR	29441	cytochrome p450 oxidoreductase	Por	CYPOR	10116	RGD:68335
PPARA	25747	peroxisome proliferator activated receptor alpha	Ppara	PPAR	10116	RGD:3369
PPP1R3B	192280	protein phosphatase 1, regulatory subunit 3B	Ppp1r3b		10116	RGD:621600
PPP1R3G	291069	protein phosphatase 1, regulatory subunit 3G	Ppp1r3g	RGD1308930	10116	RGD:1308930
PRAM1	362848	PML-RARA regulated adaptor molecule 1	Pram1	RGD1564330	10116	RGD:1564330
PRF1	50669	perforin 1	Prf1	Cyta, RATCYTA	10116	RGD:708463
PRKCB	25023	protein kinase C, beta	Prkcb	Pkcb, Prkcb1	10116	RGD:3396
PRPH	24688	peripherin	Prph	Perf, Prph1	10116	RGD:3414
PRRG4	499847	proline rich and Gla domain 4	Prrg4	RGD1560542	10116	RGD:1560542
PRSS32	302970	protease, serine, 32	Prss32		10116	RGD:1311905
PSTPIP1	300732	proline-serine-threonine phosphatase-interacting protein 1	Pstpip1		10116	RGD:1307557
PTGDS	25526	prostaglandin D2 synthase	Ptgds	PH2DISO	10116	RGD:3433
PTGFR	25652	prostaglandin F receptor	Ptgfr	PF2AR	10116	RGD:3436
PTGIS	25527	prostaglandin I2 synthase	Ptgis	PGIS	10116	RGD:3438
PTGR1	192227	prostaglandin reductase 1	Ptgr1	Dig1, Ltb4dh	10116	RGD:621195
PTGS1	24693	prostaglandin-endoperoxide synthase 1	Ptgs1	Cox-1, Cox-3, Cox1, Cox3, Pghs-1	10116	RGD:3439
PTK6	366275	protein tyrosine kinase 6	Ptk6		10116	RGD:1309098
PTK7	301242	protein tyrosine kinase 7	Ptk7		10116	RGD:1310472
PTP4A1	29463	protein tyrosine phosphatase 4A1	Ptp4a1	PRL-1	10116	RGD:61970
PTPDC1	291022	protein tyrosine phosphatase domain containing 1	Ptpdc1		10116	RGD:1307698
PVT1	100910797	Pvt1 oncogene	Pvt1		10116	RGD:6496716
PXMP4	282634	peroxisomal membrane protein 4	Pxmp4		10116	RGD:628782
RGD1305184	307412	similar to CDNA sequence BC023105	RGD1305184	Ifgga4	10116	RGD:1305184
RGD1307182	316207	similar to RIKEN cDNA B430306N03 gene	RGD1307182		10116	RGD:1307182
RGD1307461	300990	similar to RIKEN cDNA 6430571L13 gene; similar to g20 protein	RGD1307461		10116	RGD:1307461
RGD1307537	291077	similar to RIKEN cDNA 4933417A18	RGD1307537		10116	RGD:1307537
RGD1309808	362951	similar to apolipoprotein L2; apolipoprotein L-II	RGD1309808		10116	RGD:1309808
RGD1559482	498022	similar to immunoglobulin superfamily, member 7	RGD1559482		10116	RGD:1559482
RGD1559960	501084	similar to Sulfotransferase K1 (rSULT1C2)	RGD1559960		10116	RGD:1559960
RGD1565117	299848	similar to 40S ribosomal protein S26	RGD1565117		10116	RGD:1565117
RT1-BA	309621	RT1 class II, locus Ba	RT1-Ba	BA1	10116	RGD:1595867
RT1-BB	309622	RT1 class II, locus Bb	RT1-Bb	Bb, RT1.B	10116	RGD:3469
RT1-DB1	294270	RT1 class II, locus Db1	RT1-Db1	Db1, RT1-Db, RT1-Db1n	10116	RGD:1593282
RT1-S3	294228	RT1 class Ib, locus S3	RT1-S3	H2-T23, RT-BM1, RT1-BM1, RTBM1	10116	RGD:735037
RT1-T24-3	414788	RT1 class I, locus T24, gene 3	RT1-T24-3		10116	RGD:1624211
RAB30	308821	RAB30, member RAS oncogene family	Rab30	Rsb30	10116	RGD:1309507
RAB38	252916	RAB38, member RAS oncogene family	Rab38	Ruby	10116	RGD:628752
RAB7B	501854	Rab7b, member RAS oncogene family	Rab7b	RGD1562617	10116	RGD:1562617
RAPGEFL1	303515	Rap guanine nucleotide exchange factor like 1	Rapgefl1		10116	RGD:1563269
RASGEF1B	100361238	RasGEF domain family, member 1B	Rasgef1b	RGD1562220	10116	RGD:1562220
RBP7	362662	retinol binding protein 7	Rbp7	RGD1562168	10116	RGD:1562168
REG4	445583	regenerating family member 4	Reg4		10116	RGD:1303341
EXNEF	309036	RNA exonuclease 5	Rexo5	2610020h08rik, Exnef, RGD1305412	10116	RGD:1305412
RGN	25106	regucalcin	Rgn	GNL, Rc, Reguc	10116	RGD:3560
RGS16	360857	regulator of G-protein signaling 16	Rgs16		10116	RGD:1589741
RGSL2H	364021	regulator of G-protein signaling like 2 homolog (mouse)	Rgsl2h		10116	RGD:735067
RHBDD2	360793	rhomboid domain containing 2	Rhbdd2	Rhbdl7	10116	RGD:1308231
RHOBTB1	309722	Rho-related BTB domain containing 1	Rhobtb1		10116	RGD:1306871
RHOF	690130	ras homolog family member F, filopodia associated	Rhof		10116	RGD:1584038
RHPN1	300030	rhophilin, Rho GTPase binding protein 1	Rhpn1		10116	RGD:1305688
RIC3	687147	RIC3 acetylcholine receptor chaperone	Ric3		10116	RGD:1588939
RNF125	361296	ring finger protein 125	Rnf125		10116	RGD:1306757
RP1	681377	RP1, axonemal microtubule associated	Rp1	RGD1560182, Rp1h	10116	RGD:1596713
RPRM	680110	reprimo, TP53 dependent G2 arrest mediator homolog	Rprm		10116	RGD:1595512
RSAD2	65190	radical S-adenosyl methionine domain containing 2	Rsad2	Best5, Vig1	10116	RGD:620495
RUNDC3A	303569	RUN domain containing 3A	Rundc3a	GCRP, Rap2ip	10116	RGD:735057
RUNX2	367218	RUNX family transcription factor 2	Runx2	Cbfa1, OSF-2	10116	RGD:2282
RUNX3	156726	RUNX family transcription factor 3	Runx3		10116	RGD:620082
RUSC2	684259	RUN and SH3 domain containing 2	Rusc2		10116	RGD:1592688
S1PR2	29415	sphingosine-1-phosphate receptor 2	S1pr2	Edg5, GPCR18, Gpcr13, H218, snGPCR18	10116	RGD:68334
SNORA73		Small nucleolar RNA SNORA73 family	SNORA73		10116
RGD1563091	500011	sterile alpha motif domain containing 9	Samd9	RGD1563091	10116	RGD:1563091
SAMD9L	103690031	sterile alpha motif domain containing 9-like	Samd9l		10116	RGD:1562531
SARM1	287545	sterile alpha and TIR motif containing 1	Sarm1		10116	RGD:1310078
SATB2	501145	SATB homeobox 2	Satb2	RGD1562369	10116	RGD:1562369
SBSPON	297757	somatomedin B and thrombospondin, type 1 domain containing	Sbspon	RGD1559717, Rpesp	10116	RGD:1559717
SCIN	298975	scinderin	Scin	Scind	10116	RGD:735034
SDC4	24771	syndecan 4	Sdc4	RATRYUDOCA, RYUDOCA	10116	RGD:3650
SDS	25044	serine dehydratase	Sds	RATSDHE1, SDH2, Sdh, Sdhe1, TDH	10116	RGD:67376
SDSL	360816	serine dehydratase-like	Sdsl	Sdhl	10116	RGD:1309192
SEBOX	58922	SEBOX homeobox	Sebox	Og9x	10116	RGD:62077
SEMA4D	306790	semaphorin 4D	Sema4d		10116	RGD:1310554
SERPINA3C	24794	serine (or cysteine) proteinase inhibitor, clade A, member 3C	Serpina3c	CPi-21, GHR-P63, Kbp, Klkbp, SPI-2	10116	RGD:2972
SERPINA6	299270	serpin family A member 6	Serpina6	Cbg	10116	RGD:1595901
SERPINE1	24617	serpin family E member 1	Serpine1	PAI1A, Pai1, Pai1aa, Planh, RATPAI1A	10116	RGD:3249
SHD	316507	src homology 2 domain-containing transforming protein D	Shd		10116	RGD:1590885
SHISA3	498356	shisa family member 3	Shisa3	RGD1565710	10116	RGD:1565710
SIDT1	288109	SID1 transmembrane family, member 1	Sidt1		10116	RGD:1559616
SIGLEC1	311426	sialic acid binding Ig like lectin 1	Siglec1	Sn	10116	RGD:1311953
SIGLEC5	292843	sialic acid binding Ig-like lectin 5	Siglec5		10116	RGD:1305432
SIGLEC8	292846	sialic acid binding Ig-like lectin 8	Siglec8	RGD1563073	10116	RGD:1563073
SLA	338477	src-like adaptor	Sla	Slap1	10116	RGD:631373
SLC10A1	24777	solute carrier family 10 member 1	Slc10a1	Ntcp, Ntcp1, SBACT	10116	RGD:3681
SLC10A6	289459	solute carrier family 10 member 6	Slc10a6	Soat	10116	RGD:727800
SLC11A1	316519	solute carrier family 11 member 1	Slc11a1	Bcg, Itg, Lsh, Nramp1	10116	RGD:1601463
SLC12A3	54300	solute carrier family 12 member 3	Slc12a3	NCC, TSC	10116	RGD:3686
SLC13A2	65202	solute carrier family 13 member 2	Slc13a2	Nadc1, mucin	10116	RGD:61920
SLC13A3	64846	solute carrier family 13 member 3	Slc13a3	Nadc3	10116	RGD:628786
SLC13A5	266998	solute carrier family 13 member 5	Slc13a5	Nact	10116	RGD:631374
SLC17A2	306950	solute carrier family 17, member 2	Slc17a2		10116	RGD:1308821
SLC1A2	29482	solute carrier family 1 member 2	Slc1a2	Eaat2, Glt, Glt-1	10116	RGD:3697
SLC25A21	171151	solute carrier family 25 member 21	Slc25a21	Odc1	10116	RGD:621444
SLC25A36	501039	solute carrier family 25 member 36	Slc25a36		10116	RGD:1591928
SLC25A47	299316	solute carrier family 25, member 47	Slc25a47	Hdmcp, Slc24a47	10116	RGD:1303247
SLC41A3	641603	solute carrier family 41, member 3	Slc41a3		10116	RGD:1589573
SLC5A1	25552	solute carrier family 5 member 1	Slc5a1	SGLT1, SGLT1a	10116	RGD:3713
SLC6A6	29464	solute carrier family 6 member 6	Slc6a6		10116	RGD:61912
SLCO1A4	170698	solute carrier organic anion transporter family, member 1a4	Slco1a4	Oatp2, Slc21a5, Slco1a2	10116	RGD:621389
SLFN2	303380	schlafen family member 2	Slfn2		10116	RGD:1308645
SLFN4	114247	schlafen family member 4	Slfn4	Cdk107, Slfn3	10116	RGD:620455
SLPI	84386	secretory leukocyte peptidase inhibitor	Slpi		10116	RGD:621768
SOCS3	89829	suppressor of cytokine signaling 3	Socs3	Cish3, Socs-3, Ssi-3	10116	RGD:621087
SORBS1	686098	sorbin and SH3 domain containing 1	Sorbs1	CAP, SH3P12	10116	RGD:1586598
SOX12	689988	SRY-box transcription factor 12	Sox12		10116	RGD:1586313
SP100	363269	SP100 nuclear antigen	Sp100		10116	RGD:1359550
SPATS2L	316426	spermatogenesis associated, serine-rich 2-like	Spats2l	RGD1309930	10116	RGD:1309930
SPEG	363256	striated muscle enriched protein kinase	Speg	APEG-1, Apeg1	10116	RGD:2124
RGD1562310	498188	SREBF pathway regulator in golgi 1	Spring1	RGD1562310	10116	RGD:1562310
SREBF1	78968	sterol regulatory element binding transcription factor 1	Srebf1	ADD-1, ADD1, SREBP-1, SREBP-1c, Srebp1	10116	RGD:69423
ST6GALNAC2	303692	ST6 N-acetylgalactosaminide alpha-2,6-sialyltransferase 2	St6galnac2	Siat7b	10116	RGD:1560747
ST8SIA1	25280	ST8 alpha-N-acetyl-neuraminide alpha-2,8-sialyltransferase 1	St8sia1	Siat8, Siat8a	10116	RGD:3679
STXBP5L	288080	syntaxin binding protein 5L	Stxbp5l		10116	RGD:1311561
SULT1C2	171072	sulfotransferase family 1C member 2	Sult1c2	ST1C2, sultK1	10116	RGD:621064
SULT1C3	65185	sulfotransferase family 1C member 3	Sult1c3	HAST-I, St1c1, Stp2, Sult1a2, Sult1c1	10116	RGD:3768
SUSD2	294335	sushi domain containing 2	Susd2		10116	RGD:1308595
SYT2	24805	synaptotagmin 2	Syt2	RATSYNII, SYNII	10116	RGD:3804
TAGAP	308097	T-cell activation RhoGTPase activating protein	Tagap		10116	RGD:1308618
TAS1R1	29407	taste 1 receptor member 1	Tas1r1	Gpr70	10116	RGD:61891
TBX21	303496	T-box transcription factor 21	Tbx21		10116	RGD:1308264
TBXAS1	24886	thromboxane A synthase 1	Tbxas1		10116	RGD:3826
FAM115C	100912416	TRPM8 channel associated factor 2C	Tcaf2c	Fam115c, Fam139a	10116	RGD:1591778
TCF24	680678	transcription factor 24	Tcf24		10116	RGD:1589398
TEF	29362	TEF transcription factor, PAR bZIP family member	Tef		10116	RGD:3841
TENM2	117242	teneurin transmembrane protein 2	Tenm2	Lasso, Odz2	10116	RGD:727907
FAM46C	310721	terminal nucleotidyltransferase 5C	Tent5c	Fam46c	10116	RGD:1359446
TEX36	499279	testis expressed 36	Tex36		10116	RGD:1566410
TFCP2L1	304741	transcription factor CP2-like 1	Tfcp2l1	Tcfcp2l1	10116	RGD:1305456
TIMD4	497891	T-cell immunoglobulin and mucin domain containing 4	Timd4	RGD1564516	10116	RGD:1564516
TLCD2	497955	TLC domain containing 2	Tlcd2	RGD1562631	10116	RGD:1562631
TMEM56	365924	TLC domain containing 4	Tlcd4	RGD1563041, Tmem56	10116	RGD:1563041
TLR12	362604	toll-like receptor 12	Tlr12	RGD1559145	10116	RGD:1559145
TLR7	317468	toll-like receptor 7	Tlr7	RGD1563357	10116	RGD:1563357
TM6SF1	361600	transmembrane 6 superfamily member 1	Tm6sf1		10116	RGD:1307978
TMEM100	497979	transmembrane protein 100	Tmem100		10116	RGD:1560541
TMEM150B	308346	transmembrane protein 150B	Tmem150b	RGD1306181, Tmem224	10116	RGD:1306181
TMEM200B	688757	transmembrane protein 200B	Tmem200b		10116	RGD:1585251
TMEM229B	503035	transmembrane protein 229B	Tmem229b	RGD1562622	10116	RGD:1562622
TMEM30B	314224	transmembrane protein 30B	Tmem30b		10116	RGD:1308732
TMIE	501061	transmembrane inner ear	Tmie	RGD1562523	10116	RGD:1562523
TNFAIP3	683206	TNF alpha induced protein 3	Tnfaip3		10116	RGD:1589275
TNFSF13B	498666	TNF superfamily member 13b	Tnfsf13b	BAFF, RGD1561519, Tnlg7a	10116	RGD:1561519
TNNC2	296369	troponin C2, fast skeletal type	Tnnc2		10116	RGD:1311973
TOB2	315159	transducer of ERBB2, 2	Tob2		10116	RGD:1359722
FAM179A	313892	TOG array regulator of axonemal microtubules 2	Togaram2	Fam179a, RGD1310677	10116	RGD:1310677
TOMM40L	304971	translocase of outer mitochondrial membrane 40 like	Tomm40l	RGD1562006, Tomm40b	10116	RGD:1562006
TOP2A	360243	DNA topoisomerase II alpha	Top2a		10116	RGD:62048
TOR3A	304884	torsin family 3, member A	Tor3a		10116	RGD:1310101
TOX3	291908	TOX high mobility group box family member 3	Tox3	Tnrc9	10116	RGD:1311529
TP53INP1	297822	tumor protein p53 inducible nuclear protein 1	Tp53inp1	Stinp, Trp53inp1	10116	RGD:631423
TRIB3	246273	tribbles pseudokinase 3	Trib3	NIPK	10116	RGD:708432
TRIM30C	102554102	tripartite motif-containing 30C	Trim30c	RGD1566132	10116	RGD:1566132
TRIM80	287824	tripartite motif protein 80	Trim80	Trim47, Trim47l	10116	RGD:1311352
TSC22D3	83514	TSC22 domain family, member 3	Tsc22d3	Dsipi, Gilz	10116	RGD:621654
TSKU	308843	tsukushi, small leucine rich proteoglycan	Tsku	Eiih	10116	RGD:1359311
TTC9	500689	tetratricopeptide repeat domain 9	Ttc9	RGD1565985	10116	RGD:1565985
TUBA3B	500363	tubulin, alpha 3B	Tuba3b	RGD1565155	10116	RGD:1565155
TYRO3	25232	TYRO3 protein tyrosine kinase	Tyro3	Brt	10116	RGD:3923
UBAP1L	691572	ubiquitin associated protein 1-like	Ubap1l		10116	RGD:1582742
UBD	29168	ubiquitin D	Ubd		10116	RGD:69418
UNC5B	60630	unc-5 netrin receptor B	Unc5b	Unc5h2	10116	RGD:621756
UNC5D	306534	unc-5 netrin receptor D	Unc5d		10116	RGD:1309245
UPP2	295620	uridine phosphorylase 2	Upp2		10116	RGD:1308188
USP18	312688	ubiquitin specific peptidase 18	Usp18		10116	RGD:1359153
USP2	115771	ubiquitin specific peptidase 2	Usp2	UBP-t	10116	RGD:621073
VNN1	29142	vanin 1	Vnn1	Tiff66	10116	RGD:1310075
RGD1561849	500393	vexin	Vxn	RGD1561849	10116	RGD:1561849
WBP11L1	297695	WW domain binding protein 11	Wbp11	Wbp11l1, wbp-11	10116	RGD:1307911
WEE1	308937	WEE1 G2 checkpoint kinase	Wee1		10116	RGD:1307895
WFDC1	171112	WAP four-disulfide core domain 1	Wfdc1	ps20	10116	RGD:68938
WNT2	114487	Wnt family member 2	Wnt2	Wnt	10116	RGD:621346
ZAP70	301348	zeta chain of T cell receptor associated protein kinase 70	Zap70	Srk	10116	RGD:3983
ZBP1	171091	Z-DNA binding protein 1	Zbp1	Dlm1	10116	RGD:619956
ZFP189	313219	zinc finger protein 189	Zfp189		10116	RGD:1306510
ZFP354A	24522	zinc finger protein 354A	Zfp354a	Kid1, Tcf17, Znf354a	10116	RGD:2967
ZFP579	308339	zinc finger protein 579	Zfp579	Znf579	10116	RGD:1308475
ZMYND12	313552	zinc finger, MYND-type containing 12	Zmynd12		10116	RGD:1307175
AABR07021804.1
AABR07062183.1
LOC100360575
LOC100362350
LOC100910163
LOC100910235
LOC100910270
LOC100910438
LOC100910526
LOC100910528
LOC100910979
LOC100911104
LOC100911107
LOC100911564
LOC103689968
LOC103690164
LOC103693189
LOC103694902
LOC684762
LOC684828
RN50_10_0701.2
RN50_10_0892.1
RN50_1_0959.1
RN50_20_0026.4
RN50_5_0814.13
RN50_5_0814.15
SNORA17
5_8S_rRNA			5_8s_rrna
